# Supplementary material for: RNA-sequencing and mass-spectrometry proteomic time-series analysis of T-cell differentiation identified multiple splice variants models that predicted validated protein biomarkers in inflammatory diseases
Source: Front Mol Biosci. 2022 Aug 29;9:916128. doi: 10.3389/fmolb.2022.916128 (PMC9465313; doi:10.3389/fmolb.2022.916128)
Supplement: Supplementary file 1 [file Table2.XLSX]

## Sheet: Table S2
Table S2. Patient and healthy control characteristics at inclusion and follow-up
			Controls*		Patients
					Baseline	4 years
CIS and newly diagnosed MS cohort&	n		23		41	39
	Possible MS		N/A		19	7
	Relapsing remitting (n)		N/A		22	32
	Median age, yrs (range)				31 (24-36)	32 (22-64)
	Sex (M/F)		5/18		9/32
	Median disease duration (months,range)		N/A		3.5 (0.3-120)
	Median EDSS (range)		N/A		2.0 (0-4.5)
	Treatment (number of subjects)
	No DMT				41	18
	Interferon-β				0	6
	Dimetylfumarate				0	2
	Fingolimod				0	3
	Natalizumab				0	10
Pre-and posttreatment cohort					Baseline	After
	n				16	16
	Median age, yrs (range)				42 (22-63)
	Relapsing remitting (n)				13	12
	Secondary progressive (n)				3	4
	Sex (M/F)				11/5
	Median disease duration (monts, range)				120.0 (10.8-360)
	Annualized relapse rate (mean)**				0.9
	Median EDSS (range)				2.5 (0-4)	2 (0-5)
	Previous treatment
	No DMT				3
	Interferon-β				10
	Glatiramer acetate				2
	Other				1
* All controls were free from disease and medication and had normal CSF findings and no evidence of neurological disease.
**calculated over two years prior to sampling
&Consecutively included when first seeking medical attention at the Department of Neurology, University Hospital, Linköping, and fulfilling criteria of clinical isolated syndrome (CIS) or relapsing-remitting (RR) MS according to the revised MacDonald criteria from 2010
CIS: Clinically isolated syndrome; DMT: Disease modifying treatment; EDSS: Expanded Disability Status Scale; MS: multiple sclerosis
