# Supplementary material for: RNA-sequencing and mass-spectrometry proteomic time-series analysis of T-cell differentiation identified multiple splice variants models that predicted validated protein biomarkers in inflammatory diseases
Source: Front Mol Biosci. 2022 Aug 29;9:916128. doi: 10.3389/fmolb.2022.916128 (PMC9465313; doi:10.3389/fmolb.2022.916128)
Supplement: Supplementary file 2 [file Table3.XLSX]

## Sheet: TableS3
Table S3. Top 20 differentially expressed genes in multiple sclerosis. Markers previously associated with multiple sclerosis are indicated in grey.
SYMBOL	Median fold change	p-value	PMID	Direction In disease
ANXA1	1.70762551349564	0.000136343005790876	31462505, 23277546	Down
CD27	1.08582387773571	0.0329406138101417	28055081, 30019626	Upregulated
CD40LG	1.25201265650763	0.006595556775396	28284329, 29050818	Inconclusive, Up in 28284329, Down in 29050818
TOR1A	1.29939471883854	0.00557489059177412
GPR183	1.34280107221171	0.00304343663481667	28147280	Upregulated
FKBP4	1.3664608646659	0.00176454942476398
DNAJA1	1.41474909731277	0.00120926533398693	12915464	Upregulated
HSPA8	1.45864866256252	0.00298526316005573	9184657	Downregulated
JUN	1.52060881582562	0.00824558410012568	10550297	Downregulated
JUND	1.5644800334964	0.00503011189183117
KPNA2	1.59135729449172	0.00376141167239454
PFDN5	1.2739749233396	0.00451838441004328
TUFM	1.48010898722364	0.00731540238082002
CASP8AP2	4023.66433813979	0.000218295807303239	17804543	Upregulated during Relapse
KCTD5	1.2357871651584	0.00855780641409568
GIMAP4	1.20005122963715	0.00471233068582831
NOP10	1.55714653266228	0.00259756661201851
MRPS6	1.34605446186992	0.00386276132546147
FGD3	1.7473919840594	0.00373895021592551
GIMAP1	1.28614954180348	0.00315802699115837
