# Supplementary material for: RNA-sequencing and mass-spectrometry proteomic time-series analysis of T-cell differentiation identified multiple splice variants models that predicted validated protein biomarkers in inflammatory diseases
Source: Front Mol Biosci. 2022 Aug 29;9:916128. doi: 10.3389/fmolb.2022.916128 (PMC9465313; doi:10.3389/fmolb.2022.916128)
Supplement: Supplementary file 4 [file Table4.XLSX]

## Sheet: TableS4
Table S4. sCD27 levels measured by ELISA. Samples with no evidence of disease activity are marked in bold in the patients with early MS (n=7), patients that did not respond to Natalizumab treatment are also highlighted in bold (n=2). Concentrations are given in U/ml. Refers to Figure 3B-C in the manuscript.
Patients with early MS			Healthy controls
Sample	Concentration (U/ml)		Sample	Concentration (U/ml)		Sample	Concentration before treatment	Concentration after treatment
MS1	5.68		C1	0.32		T1	19.98	11.88
MS2	5.33		C2	0.32		T2	12.1	12.86
MS3	5.73		C3	2.9		T3	42.82	21.42
MS4	0.32		C4	0.32		T4	11.94	10.94
MS5	17.04		C5	0.32		T5	7.18	5.97
MS6	20.68		C6	0.32		T6	4.15	3.9
MS7	4.5		C7	3		T7	0.32	0.32
MS8	0.32		C8	0.32		T8	3.76	0.32
MS9	9.51		C9	0.32		T9	10.98	5.89
MS10	2.62		C10	0.32		T10	21.84	5.63
MS11	12.6		C11	0.32		T11	40.8	32.18
MS12	5.04		C12	0.32		T12	18.64	11.52
MS13	18.9		C13	0.32		T13	34.26	22.47
MS14	3.63		C14	0.32		T14	15.92	6.02
MS15	4.62		C15	0.32		T15	17.52	13.35
MS16	8.06		C16	0.32		T16	4.88	3.41
MS17	12.91		C17	0.32
MS18	8.9		C18	0.32
MS19	33.84		C19	0.32
MS20	26.76		C20	0.32
MS21	0.32		C21	0.32
MS22	0.32		C22	0.32
MS23	18.1		C23	5.61
MS24	15.76
MS25	6.87
MS26	10.41
MS27	5.9
MS28	0.32
MS29	12.86
MS30	17.22
MS31	0.32
MS32	0.32
MS33	3.47
MS34	4.43
MS35	0.32
MS36	0.32
MS37	14.02
MS38	5.17
MS39	3.19
MS40	0.32
MS41	5.59
