# Supplementary material for: RNA-sequencing and mass-spectrometry proteomic time-series analysis of T-cell differentiation identified multiple splice variants models that predicted validated protein biomarkers in inflammatory diseases
Source: Front Mol Biosci. 2022 Aug 29;9:916128. doi: 10.3389/fmolb.2022.916128 (PMC9465313; doi:10.3389/fmolb.2022.916128)
Supplement: Supplementary file 5 [file Table1.XLSX]

## Sheet: description
Table S1: Table of all genes with their transcripts and modelling coefficients across all three models. Each sheet represents one cell-type, namely human TH1, TREG, and mice B-cells, were each row represent one transcript to protein association (see section time-delayed models for details). Column A is the UniProt ID of the corresponding protein, column B the splice variant name, column C the val…
Example
Predicted protein abundance of A0A0B4J2F0 for TH1 is calculated as a
[A0A0B4J2F0] (t+ 24h) = 0,0107193564651 *[ENST00000436697](t) + 0,0130141864817 *[ENST00000565225](t) + 0 *[ENST00000567948](t)
This model shows a correlation of 0,694550425308 to measurement data.

## Sheet: Th1
UniProt_ID	splice_name	coef	model_corr	time_delay (hours)
A0A0B4J2F0	ENST00000436697	0.0107194	0.69455	24
A0A0B4J2F0	ENST00000565225	0.0130142	0.69455	24
A0A0B4J2F0	ENST00000567948	0	0.69455	24
A0AVT1	ENST00000322244	0.736676	0.972424	1.76312
A0AVT1	ENST00000420827	0	0.972424	1.76312
A0AVT1	ENST00000429659	0.289854	0.972424	1.76312
A0AVT1	ENST00000506571	0	0.972424	1.76312
A0JNW5	ENST00000279907	0.0525552	0.670257	12.2099
A0JNW5	ENST00000356828	0	0.670257	12.2099
A0JNW5	ENST00000547428	0	0.670257	12.2099
A0JNW5	ENST00000547504	0	0.670257	12.2099
A1L0T0	ENST00000263383	0	0.954913	0.695652
A1L0T0	ENST00000524779	0	0.954913	0.695652
A1L0T0	ENST00000525880	0	0.954913	0.695652
A1L0T0	ENST00000527093	0	0.954913	0.695652
A1L0T0	ENST00000533086	0	0.954913	0.695652
A1L0T0	ENST00000533148	0.195805	0.954913	0.695652
A1L0T0	ENST00000533747	0	0.954913	0.695652
A1L0T0	ENST00000534378	0	0.954913	0.695652
A1L0T0	ENST00000534806	0	0.954913	0.695652
A1L0T0	ENST00000596093	0.0362075	0.954913	0.695652
A1L0T0	ENST00000599324	0	0.954913	0.695652
A1L0T0	ENST00000600984	0	0.954913	0.695652
A2A288	ENST00000409806	0	0.683283	0.431784
A2A288	ENST00000458251	0	0.683283	0.431784
A2A288	ENST00000462655	0.0838599	0.683283	0.431784
A2RRP1	ENST00000281513	0	0.711454	1.11544
A2RRP1	ENST00000423602	0	0.711454	1.11544
A2RRP1	ENST00000433283	0	0.711454	1.11544
A2RRP1	ENST00000485694	0.315079	0.711454	1.11544
A2RTX5	ENST00000335968	0	0.842314	9.16342
A2RTX5	ENST00000539112	0	0.842314	9.16342
A2RTX5	ENST00000557811	0	0.842314	9.16342
A2RTX5	ENST00000558533	0	0.842314	9.16342
A2RTX5	ENST00000559492	0.113235	0.842314	9.16342
A2RTX5	ENST00000560150	0	0.842314	9.16342
A2RU30	ENST00000316577	0	0.972922	12.3898
A2RU30	ENST00000449076	0	0.972922	12.3898
A2RU30	ENST00000524622	0.0341975	0.972922	12.3898
A2RU30	ENST00000524668	0	0.972922	12.3898
A2RU30	ENST00000524923	0	0.972922	12.3898
A2RU30	ENST00000525978	0	0.972922	12.3898
A2RU30	ENST00000526532	0.110551	0.972922	12.3898
A2RU30	ENST00000528240	0	0.972922	12.3898
A2RU30	ENST00000532757	0	0.972922	12.3898
A2RU30	ENST00000532804	0	0.972922	12.3898
A4D1E9	ENST00000222511	0.0440577	0.976206	12.5577
A4D1E9	ENST00000257659	0	0.976206	12.5577
A4D1E9	ENST00000380058	0	0.976206	12.5577
A4D1E9	ENST00000417207	0.275382	0.976206	12.5577
A4D1E9	ENST00000477972	0	0.976206	12.5577
A4D1P6	ENST00000354475	0	0.960649	11.3703
A4D1P6	ENST00000423565	0	0.960649	11.3703
A4D1P6	ENST00000462707	0	0.960649	11.3703
A4D1P6	ENST00000466182	0.0224707	0.960649	11.3703
A4D1P6	ENST00000474411	0	0.960649	11.3703
A4D1P6	ENST00000476775	0.111846	0.960649	11.3703
A4D1P6	ENST00000479698	0	0.960649	11.3703
A4D1P6	ENST00000485942	0	0.960649	11.3703
A4D1U4	ENST00000536163	0.0694449	0.841219	4.47376
A4D2B0	ENST00000398075	0	0.724893	0.77961
A4D2B0	ENST00000421390	0.144678	0.724893	0.77961
A5YKK6	ENST00000245138	0	0.584765	24
A5YKK6	ENST00000317147	0	0.584765	24
A5YKK6	ENST00000441024	0	0.584765	24
A5YKK6	ENST00000563130	0	0.584765	24
A5YKK6	ENST00000563283	0	0.584765	24
A5YKK6	ENST00000564557	0	0.584765	24
A5YKK6	ENST00000565605	0	0.584765	24
A5YKK6	ENST00000565697	0	0.584765	24
A5YKK6	ENST00000566240	0	0.584765	24
A5YKK6	ENST00000567133	0.0383319	0.584765	24
A5YKK6	ENST00000567188	0	0.584765	24
A5YKK6	ENST00000567285	0	0.584765	24
A5YKK6	ENST00000568158	0	0.584765	24
A5YKK6	ENST00000568917	0	0.584765	24
A5YKK6	ENST00000569240	0.10462	0.584765	24
A5YKK6	ENST00000569263	0	0.584765	24
A5YKK6	ENST00000569882	0	0.584765	24
A5YKK6	ENST00000569924	0	0.584765	24
A5YKK6	ENST00000570139	0	0.584765	24
A6NC98	ENST00000301897	0	nan	24
A6NC98	ENST00000356786	0	nan	24
A6NC98	ENST00000463837	0.0980296	nan	24
A6NC98	ENST00000472524	0	nan	24
A6NC98	ENST00000473405	0	nan	24
A6NC98	ENST00000479965	0	nan	24
A6NC98	ENST00000492980	0.00116346	nan	24
A6NC98	ENST00000494080	0	nan	24
A6ND36	ENST00000388995	0	nan	1.45127
A6ND36	ENST00000399096	0	nan	1.45127
A6NDG6	ENST00000333503	0.222548	nan	16.4918
A6NDU8	ENST00000381647	0	0.70197	13.8171
A6NDU8	ENST00000505931	0	0.70197	13.8171
A6NDU8	ENST00000509976	0.0265082	0.70197	13.8171
A6NED2	ENST00000394258	0	nan	21.1814
A6NED2	ENST00000554302	0	nan	21.1814
A6NED2	ENST00000555737	0	nan	21.1814
A6NED2	ENST00000557750	0	nan	21.1814
A6NFI3	ENST00000382252	0.0160465	0.972155	22.5727
A6NFI3	ENST00000427912	0.00170268	0.972155	22.5727
A6NFY7	ENST00000378887	0.476146	0.859872	3.97001
A6NHR9	ENST00000320876	0	0.967762	1.57121
A6NHR9	ENST00000577300	0	0.967762	1.57121
A6NHR9	ENST00000581226	0	0.967762	1.57121
A6NHR9	ENST00000581383	0	0.967762	1.57121
A6NHR9	ENST00000581631	0	0.967762	1.57121
A6NHR9	ENST00000581711	0	0.967762	1.57121
A6NHR9	ENST00000583344	0	0.967762	1.57121
A6NHR9	ENST00000583441	0	0.967762	1.57121
A6NHR9	ENST00000583800	0	0.967762	1.57121
A6NHR9	ENST00000584897	0	0.967762	1.57121
A6NHR9	ENST00000585229	0.0153935	0.967762	1.57121
A6NHR9	ENST00000609587	0.11616	0.967762	1.57121
A6NI79	ENST00000355417	0	0.776521	13.6252
A6NI79	ENST00000518189	0	0.776521	13.6252
A6NI79	ENST00000519448	0.0293667	0.776521	13.6252
A6NI79	ENST00000519740	0	0.776521	13.6252
A6NI79	ENST00000522179	0.0477261	0.776521	13.6252
A6NI79	ENST00000522964	0	0.776521	13.6252
A6NI79	ENST00000524344	0	0.776521	13.6252
A6NIH7	ENST00000344651	0.255235	0.499472	1.0075
A6NJ78	ENST00000403099	0.167826	0.882314	18.1349
A6NJ78	ENST00000406787	0	0.882314	18.1349
A6NJ78	ENST00000407364	0	0.882314	18.1349
A6NJ78	ENST00000437814	0.334243	0.882314	18.1349
A6NJG2	ENST00000343905	0	0.842303	18.9865
A6NK58	ENST00000310109	0.0499116	0.755351	1.82309
A6NK58	ENST00000527115	0.219393	0.755351	1.82309
A6NKD9	ENST00000380243	0	0.822225	4.58171
A6NKD9	ENST00000555822	0	0.822225	4.58171
A6NKD9	ENST00000557769	0.0792039	0.822225	4.58171
A6ZKI3	ENST00000257013	0	nan	12.042
A7MCY6	ENST00000361722	0.775116	0.855025	5.12144
A8CG34	ENST00000398379	0	0.689732	9.91904
A8CG34	ENST00000473168	0	0.689732	9.91904
A8CG34	ENST00000473609	0.0405411	0.689732	9.91904
A8CG34	ENST00000479864	0.0330255	0.689732	9.91904
A8MSI8	ENST00000379102	0	0.823465	13.8171
A8MSI8	ENST00000379103	0.0420635	0.823465	13.8171
A8MSI8	ENST00000460380	0	0.823465	13.8171
A8MSI8	ENST00000508816	0	0.823465	13.8171
A8MSI8	ENST00000582343	0	0.823465	13.8171
A8MVS5	ENST00000397820	0.240376	0.911198	10.7106
A8MVS5	ENST00000587494	0.0113311	0.911198	10.7106
A8MW92	ENST00000220847	0	0.954996	13.997
A8MW92	ENST00000315808	0	0.954996	13.997
A8MW92	ENST00000337920	0	0.954996	13.997
A8MW92	ENST00000361997	0	0.954996	13.997
A8MW92	ENST00000395374	0	0.954996	13.997
A8MW92	ENST00000395376	0	0.954996	13.997
A8MW92	ENST00000395379	0	0.954996	13.997
A8MW92	ENST00000395383	0	0.954996	13.997
A8MW92	ENST00000395386	0	0.954996	13.997
A8MW92	ENST00000395390	0	0.954996	13.997
A8MW92	ENST00000469979	0	0.954996	13.997
A8MW92	ENST00000477051	0	0.954996	13.997
A8MW92	ENST00000485595	0.159923	0.954996	13.997
A8MW92	ENST00000486199	0	0.954996	13.997
A8MW92	ENST00000493126	0	0.954996	13.997
A8MW92	ENST00000521038	0	0.954996	13.997
A8MW92	ENST00000522253	0	0.954996	13.997
A8MW92	ENST00000522580	0	0.954996	13.997
A8MXV4	ENST00000397061	0	0.877554	6.05697
A9UHW6	ENST00000245551	0	nan	19.6342
A9UHW6	ENST00000325102	0	nan	19.6342
A9UHW6	ENST00000577240	0	nan	19.6342
A9UHW6	ENST00000577542	0	nan	19.6342
A9UHW6	ENST00000579119	0	nan	19.6342
A9UHW6	ENST00000579194	0	nan	19.6342
A9UHW6	ENST00000579297	0	nan	19.6342
A9UHW6	ENST00000579612	0	nan	19.6342
A9UHW6	ENST00000580099	0	nan	19.6342
A9UHW6	ENST00000580571	0	nan	19.6342
A9UHW6	ENST00000580717	0	nan	19.6342
A9UHW6	ENST00000581777	0	nan	19.6342
B0I1T2	ENST00000258787	0	nan	1.45127
B0I1T2	ENST00000463516	0	nan	1.45127
B0I1T2	ENST00000464434	0	nan	1.45127
B0I1T2	ENST00000480503	0	nan	1.45127
B0I1T2	ENST00000483585	0	nan	1.45127
B0I1T2	ENST00000488554	0	nan	1.45127
B0I1T2	ENST00000495831	0	nan	1.45127
B9A064	ENST00000532223	0.118525	0.742881	3.87406
C9JLW8	ENST00000455127	0	0.909962	2.09895
C9JLW8	ENST00000457257	0	0.909962	2.09895
C9JLW8	ENST00000538396	0	0.909962	2.09895
C9JLW8	ENST00000570507	0	0.909962	2.09895
C9JLW8	ENST00000572645	0.129396	0.909962	2.09895
C9JLW8	ENST00000573478	0	0.909962	2.09895
C9JLW8	ENST00000574190	0	0.909962	2.09895
C9JLW8	ENST00000575061	0.0579207	0.909962	2.09895
C9JLW8	ENST00000575090	0	0.909962	2.09895
C9JLW8	ENST00000576431	0	0.909962	2.09895
C9JLW8	ENST00000576679	0	0.909962	2.09895
C9JLW8	ENST00000576730	0	0.909962	2.09895
O00116	ENST00000264167	0.262685	0.90048	15.7001
O00116	ENST00000460342	0.047903	0.90048	15.7001
O00139	ENST00000381103	0	0.966971	23.0405
O00139	ENST00000401507	0	0.966971	23.0405
O00139	ENST00000407818	0.0908192	0.966971	23.0405
O00139	ENST00000504883	0	0.966971	23.0405
O00139	ENST00000509624	0	0.966971	23.0405
O00139	ENST00000514082	0	0.966971	23.0405
O00148	ENST00000242776	0	0.984155	3.13043
O00148	ENST00000324340	0.217368	0.984155	3.13043
O00148	ENST00000454233	0	0.984155	3.13043
O00148	ENST00000586558	0	0.984155	3.13043
O00148	ENST00000587730	0	0.984155	3.13043
O00148	ENST00000588542	0	0.984155	3.13043
O00148	ENST00000588692	0	0.984155	3.13043
O00148	ENST00000589318	0	0.984155	3.13043
O00148	ENST00000590260	0	0.984155	3.13043
O00148	ENST00000590315	0	0.984155	3.13043
O00148	ENST00000590556	0	0.984155	3.13043
O00148	ENST00000590696	0	0.984155	3.13043
O00148	ENST00000592391	0.0760464	0.984155	3.13043
O00148	ENST00000592632	0	0.984155	3.13043
O00148	ENST00000593026	0	0.984155	3.13043
O00151	ENST00000329399	0.30489	0.914882	7.32834
O00151	ENST00000490391	0	0.914882	7.32834
O00151	ENST00000492511	0.0774059	0.914882	7.32834
O00160	ENST00000338257	0	0.993783	3.58621
O00160	ENST00000594774	0	0.993783	3.58621
O00160	ENST00000595046	0	0.993783	3.58621
O00160	ENST00000595191	0	0.993783	3.58621
O00160	ENST00000595325	0	0.993783	3.58621
O00160	ENST00000596245	0	0.993783	3.58621
O00160	ENST00000596645	0	0.993783	3.58621
O00160	ENST00000596937	0	0.993783	3.58621
O00160	ENST00000597222	0	0.993783	3.58621
O00160	ENST00000598005	0.0170534	0.993783	3.58621
O00160	ENST00000598529	0	0.993783	3.58621
O00160	ENST00000598797	0	0.993783	3.58621
O00160	ENST00000599123	0	0.993783	3.58621
O00160	ENST00000600825	0	0.993783	3.58621
O00160	ENST00000601502	0	0.993783	3.58621
O00160	ENST00000602136	0.178689	0.993783	3.58621
O00161	ENST00000249647	0	nan	5.57721
O00161	ENST00000349777	0	nan	5.57721
O00161	ENST00000397138	0	nan	5.57721
O00161	ENST00000563333	0	nan	5.57721
O00161	ENST00000563451	0	nan	5.57721
O00161	ENST00000566035	0	nan	5.57721
O00161	ENST00000566141	0	nan	5.57721
O00161	ENST00000567094	0	nan	5.57721
O00161	ENST00000568331	0	nan	5.57721
O00161	ENST00000568514	0	nan	5.57721
O00170	ENST00000279146	0	0.667626	1.22339
O00170	ENST00000525341	0.0224207	0.667626	1.22339
O00170	ENST00000528641	0	0.667626	1.22339
O00170	ENST00000529797	0	0.667626	1.22339
O00178	ENST00000216044	0	nan	17.3073
O00178	ENST00000418601	0	nan	17.3073
O00178	ENST00000460605	0	nan	17.3073
O00178	ENST00000461428	0	nan	17.3073
O00178	ENST00000462332	0	nan	17.3073
O00178	ENST00000470836	0	nan	17.3073
O00178	ENST00000475959	0	nan	17.3073
O00178	ENST00000484971	0	nan	17.3073
O00178	ENST00000487538	0	nan	17.3073
O00186	ENST00000370008	0	0.907427	0
O00186	ENST00000469338	0.629203	0.907427	0
O00186	ENST00000472099	0	0.907427	0
O00186	ENST00000483586	0.0489557	0.907427	0
O00186	ENST00000485167	0	0.907427	0
O00186	ENST00000495245	0	0.907427	0
O00189	ENST00000359593	0	nan	6.05697
O00189	ENST00000416938	0	nan	6.05697
O00189	ENST00000422582	0	nan	6.05697
O00189	ENST00000429084	0.00425629	nan	6.05697
O00189	ENST00000463195	0	nan	6.05697
O00189	ENST00000479916	0.00371265	nan	6.05697
O00189	ENST00000489387	0	nan	6.05697
O00193	ENST00000228136	0	0.942036	0.371814
O00193	ENST00000524439	0	0.942036	0.371814
O00193	ENST00000524461	0.0707907	0.942036	0.371814
O00193	ENST00000525106	0	0.942036	0.371814
O00193	ENST00000525256	0	0.942036	0.371814
O00193	ENST00000525684	0	0.942036	0.371814
O00193	ENST00000528634	0.738155	0.942036	0.371814
O00193	ENST00000531658	0	0.942036	0.371814
O00194	ENST00000262094	0.0362816	0.684011	11.8741
O00203	ENST00000255194	0	nan	1.22339
O00203	ENST00000517940	0	nan	1.22339
O00203	ENST00000519295	0	nan	1.22339
O00203	ENST00000519888	0	nan	1.22339
O00203	ENST00000520122	0	nan	1.22339
O00203	ENST00000522901	0	nan	1.22339
O00217	ENST00000313468	0	nan	14.9325
O00217	ENST00000432321	0	nan	14.9325
O00217	ENST00000453471	0	nan	14.9325
O00217	ENST00000524810	0	nan	14.9325
O00217	ENST00000525628	0	nan	14.9325
O00217	ENST00000526446	0	nan	14.9325
O00217	ENST00000526542	0	nan	14.9325
O00217	ENST00000528492	0	nan	14.9325
O00217	ENST00000529645	0	nan	14.9325
O00217	ENST00000531228	0	nan	14.9325
O00217	ENST00000531282	0	nan	14.9325
O00217	ENST00000531796	0	nan	14.9325
O00217	ENST00000532399	0	nan	14.9325
O00221	ENST00000275015	0.791701	0.990463	11.8741
O00221	ENST00000443607	0	0.990463	11.8741
O00221	ENST00000477930	0.26274	0.990463	11.8741
O00231	ENST00000261712	0.355106	0.995796	11.2024
O00231	ENST00000457654	0	0.995796	11.2024
O00231	ENST00000469475	0	0.995796	11.2024
O00231	ENST00000481992	0	0.995796	11.2024
O00231	ENST00000493026	0	0.995796	11.2024
O00231	ENST00000578397	0	0.995796	11.2024
O00231	ENST00000580904	0	0.995796	11.2024
O00231	ENST00000585265	0.018815	0.995796	11.2024
O00232	ENST00000356126	0.181617	0.997448	11.5382
O00232	ENST00000577724	0	0.997448	11.5382
O00232	ENST00000578015	0	0.997448	11.5382
O00232	ENST00000581618	0	0.997448	11.5382
O00232	ENST00000584008	0	0.997448	11.5382
O00232	ENST00000584289	0.043116	0.997448	11.5382
O00233	ENST00000261817	0	nan	24
O00233	ENST00000361485	0	nan	24
O00233	ENST00000535293	0	nan	24
O00233	ENST00000538613	0	nan	24
O00233	ENST00000540962	0	nan	24
O00233	ENST00000541212	0.00193862	nan	24
O00233	ENST00000543699	0	nan	24
O00233	ENST00000544254	0	nan	24
O00233	ENST00000544724	0	nan	24
O00241	ENST00000279477	0.012915	0.982876	2.63868
O00241	ENST00000381605	0.43236	0.982876	2.63868
O00241	ENST00000565076	0	0.982876	2.63868
O00244	ENST00000313115	0	nan	24
O00244	ENST00000520382	0.000640545	nan	24
O00244	ENST00000521264	0	nan	24
O00244	ENST00000522145	0	nan	24
O00244	ENST00000522314	0.00758383	nan	24
O00244	ENST00000522710	0	nan	24
O00257	ENST00000269397	0.204244	0.366643	7.06447
O00257	ENST00000494546	0.215519	0.366643	7.06447
O00257	ENST00000495122	0	0.366643	7.06447
O00264	ENST00000217971	0.132499	0.952952	13.2654
O00264	ENST00000535419	0	0.952952	13.2654
O00268	ENST00000252996	0.134098	nan	23.7481
O00268	ENST00000436129	0	nan	23.7481
O00268	ENST00000486599	0.0900763	nan	23.7481
O00268	ENST00000608458	0	nan	23.7481
O00268	ENST00000608887	0	nan	23.7481
O00268	ENST00000609041	0	nan	23.7481
O00273	ENST00000377036	0.218017	nan	24
O00273	ENST00000377038	0	nan	24
O00273	ENST00000476658	0	nan	24
O00287	ENST00000255476	0	0.993592	24
O00287	ENST00000472888	0	0.993592	24
O00299	ENST00000375784	0	0.764656	6.05697
O00303	ENST00000309828	0	0.965549	10.2309
O00303	ENST00000528653	0	0.965549	10.2309
O00303	ENST00000528763	0.116165	0.965549	10.2309
O00303	ENST00000530219	0.275926	0.965549	10.2309
O00303	ENST00000531329	0	0.965549	10.2309
O00303	ENST00000531572	0	0.965549	10.2309
O00303	ENST00000532882	0	0.965549	10.2309
O00303	ENST00000533626	0	0.965549	10.2309
O00308	ENST00000356003	0	0.904157	20.9655
O00308	ENST00000359154	0	0.904157	20.9655
O00308	ENST00000561780	0	0.904157	20.9655
O00308	ENST00000563659	0	0.904157	20.9655
O00308	ENST00000566463	0	0.904157	20.9655
O00308	ENST00000567161	0	0.904157	20.9655
O00308	ENST00000567303	0	0.904157	20.9655
O00308	ENST00000567986	0.0827946	0.904157	20.9655
O00308	ENST00000568185	0	0.904157	20.9655
O00308	ENST00000568684	0	0.904157	20.9655
O00308	ENST00000568818	0	0.904157	20.9655
O00308	ENST00000569174	0.00631563	0.904157	20.9655
O00308	ENST00000569658	0	0.904157	20.9655
O00308	ENST00000570104	0	0.904157	20.9655
O00329	ENST00000377346	0	nan	4.68966
O00329	ENST00000479223	0.589633	nan	4.68966
O00329	ENST00000481137	0	nan	4.68966
O00329	ENST00000484851	0	nan	4.68966
O00329	ENST00000536656	0.124621	nan	4.68966
O00329	ENST00000543390	0	nan	4.68966
O00398	ENST00000171757	-1.75214	0.748807	6.93253
O00398	ENST00000461541	0	0.748807	6.93253
O00398	ENST00000475374	0	0.748807	6.93253
O00398	ENST00000544091	2.39841	0.748807	6.93253
O00399	ENST00000221114	0.46489	0.933674	5.69715
O00399	ENST00000519830	0.208473	0.933674	5.69715
O00399	ENST00000520829	0	0.933674	5.69715
O00399	ENST00000522141	0	0.933674	5.69715
O00399	ENST00000522540	0	0.933674	5.69715
O00400	ENST00000359479	0	0.801233	0.77961
O00400	ENST00000392845	0	0.801233	0.77961
O00400	ENST00000460729	0	0.801233	0.77961
O00400	ENST00000468581	0.0635748	0.801233	0.77961
O00400	ENST00000496772	0	0.801233	0.77961
O00410	ENST00000468620	0	0.985345	11.8741
O00410	ENST00000470493	0	0.985345	11.8741
O00410	ENST00000479736	0	0.985345	11.8741
O00410	ENST00000485433	0	0.985345	11.8741
O00410	ENST00000489058	0	0.985345	11.8741
O00410	ENST00000490680	0.229755	0.985345	11.8741
O00410	ENST00000491555	0.0413377	0.985345	11.8741
O00410	ENST00000493122	0	0.985345	11.8741
O00410	ENST00000497270	0	0.985345	11.8741
O00411	ENST00000587057	0	0.945078	9.46327
O00411	ENST00000588649	0.169892	0.945078	9.46327
O00411	ENST00000590336	0	0.945078	9.46327
O00411	ENST00000590709	0	0.945078	9.46327
O00411	ENST00000592633	0	0.945078	9.46327
O00411	ENST00000592863	0	0.945078	9.46327
O00418	ENST00000263026	0	nan	2.02699
O00418	ENST00000563555	0	nan	2.02699
O00418	ENST00000568269	0	nan	2.02699
O00422	ENST00000382533	0	nan	9.61919
O00422	ENST00000450573	0	nan	9.61919
O00422	ENST00000467636	0	nan	9.61919
O00422	ENST00000471009	0	nan	9.61919
O00422	ENST00000485646	0	nan	9.61919
O00422	ENST00000492245	0	nan	9.61919
O00422	ENST00000607003	0	nan	9.61919
O00442	ENST00000260563	0	0.53248	3.04648
O00442	ENST00000370126	0	0.53248	3.04648
O00442	ENST00000370128	0.253603	0.53248	3.04648
O00442	ENST00000498617	0	0.53248	3.04648
O00443	ENST00000265970	0	nan	24
O00443	ENST00000531428	0	nan	24
O00443	ENST00000532035	0	nan	24
O00443	ENST00000533645	0	nan	24
O00458	ENST00000403825	0	nan	17.1034
O00458	ENST00000421296	0	nan	17.1034
O00458	ENST00000429071	0	nan	17.1034
O00458	ENST00000440625	0	nan	17.1034
O00458	ENST00000443101	0	nan	17.1034
O00458	ENST00000466459	0	nan	17.1034
O00458	ENST00000470441	0	nan	17.1034
O00458	ENST00000476927	0	nan	17.1034
O00458	ENST00000489994	0	nan	17.1034
O00459	ENST00000222254	0.0712009	0.952984	23.0405
O00459	ENST00000426902	0.0766717	0.952984	23.0405
O00459	ENST00000459743	0	0.952984	23.0405
O00459	ENST00000474310	0	0.952984	23.0405
O00459	ENST00000600533	0	0.952984	23.0405
O00462	ENST00000226578	0	0.819963	8.14393
O00462	ENST00000506478	0	0.819963	8.14393
O00462	ENST00000507358	0.254385	0.819963	8.14393
O00462	ENST00000508141	0	0.819963	8.14393
O00462	ENST00000514430	0	0.819963	8.14393
O00463	ENST00000261464	0	nan	16.096
O00463	ENST00000336184	0	nan	16.096
O00463	ENST00000462410	0	nan	16.096
O00463	ENST00000473385	0	nan	16.096
O00463	ENST00000488428	0	nan	16.096
O00463	ENST00000494355	0	nan	16.096
O00471	ENST00000340918	0	0.802302	2.02699
O00471	ENST00000413566	0	0.802302	2.02699
O00471	ENST00000554011	0	0.802302	2.02699
O00471	ENST00000554598	0	0.802302	2.02699
O00471	ENST00000554934	0.279136	0.802302	2.02699
O00471	ENST00000555749	0	0.802302	2.02699
O00471	ENST00000556629	0.0671156	0.802302	2.02699
O00478	ENST00000244519	0	nan	11.7061
O00478	ENST00000361232	0	nan	11.7061
O00478	ENST00000467524	0	nan	11.7061
O00478	ENST00000471353	0	nan	11.7061
O00478	ENST00000474790	0	nan	11.7061
O00478	ENST00000477388	0	nan	11.7061
O00478	ENST00000480110	0	nan	11.7061
O00478	ENST00000483179	0	nan	11.7061
O00478	ENST00000487627	0	nan	11.7061
O00478	ENST00000494393	0	nan	11.7061
O00478	ENST00000496719	0	nan	11.7061
O00478	ENST00000497681	0	nan	11.7061
O00479	ENST00000377575	0.155595	nan	23.5082
O00479	ENST00000477243	0.0769802	nan	23.5082
O00481	ENST00000082468	0	nan	3.77811
O00481	ENST00000289361	0.0142663	nan	3.77811
O00481	ENST00000414912	0.0634018	nan	3.77811
O00481	ENST00000425234	0	nan	3.77811
O00481	ENST00000465690	0	nan	3.77811
O00481	ENST00000476549	0	nan	3.77811
O00481	ENST00000502361	0	nan	3.77811
O00481	ENST00000506698	0	nan	3.77811
O00481	ENST00000513047	0	nan	3.77811
O00483	ENST00000339600	0	0.976954	0
O00483	ENST00000463308	0	0.976954	0
O00483	ENST00000470761	0.768128	0.976954	0
O00483	ENST00000482299	0.132623	0.976954	0
O00483	ENST00000486007	0	0.976954	0
O00483	ENST00000492822	0	0.976954	0
O00487	ENST00000409682	0.300095	0.988026	12.7376
O00487	ENST00000437630	0.00444793	0.988026	12.7376
O00487	ENST00000477232	0	0.988026	12.7376
O00487	ENST00000478123	0	0.988026	12.7376
O00487	ENST00000492908	0	0.988026	12.7376
O00488	ENST00000270812	0	0.840361	2.96252
O00488	ENST00000374266	0.57634	0.840361	2.96252
O00505	ENST00000261667	0.624435	0.937671	7.46027
O00506	ENST00000316586	0	nan	24
O00506	ENST00000401869	0	nan	24
O00506	ENST00000403346	0	nan	24
O00506	ENST00000420551	0	nan	24
O00506	ENST00000423004	0	nan	24
O00506	ENST00000426941	0	nan	24
O00506	ENST00000439101	0	nan	24
O00506	ENST00000440109	0	nan	24
O00506	ENST00000442307	0.0125978	nan	24
O00506	ENST00000450497	0	nan	24
O00506	ENST00000462953	0	nan	24
O00506	ENST00000465009	0	nan	24
O00506	ENST00000478403	0	nan	24
O00506	ENST00000479442	0	nan	24
O00506	ENST00000483603	0.00853572	nan	24
O00506	ENST00000487962	0	nan	24
O00506	ENST00000492127	0	nan	24
O00506	ENST00000495143	0	nan	24
O00506	ENST00000495372	0	nan	24
O00506	ENST00000496159	0	nan	24
O00506	ENST00000543554	0	nan	24
O00512	ENST00000234739	0	nan	5.69715
O00512	ENST00000473292	0	nan	5.69715
O00512	ENST00000497938	0	nan	5.69715
O00519	ENST00000243167	0	0.985124	3.13043
O00519	ENST00000484697	0.102852	0.985124	3.13043
O00519	ENST00000489366	0.457983	0.985124	3.13043
O00519	ENST00000493636	0	0.985124	3.13043
O00519	ENST00000493735	0	0.985124	3.13043
O00522	ENST00000340022	0	0.775771	4.7976
O00522	ENST00000394503	0	0.775771	4.7976
O00522	ENST00000394507	0	0.775771	4.7976
O00522	ENST00000430102	0	0.775771	4.7976
O00522	ENST00000433016	0	0.775771	4.7976
O00522	ENST00000444960	0	0.775771	4.7976
O00522	ENST00000445516	0	0.775771	4.7976
O00522	ENST00000452773	0	0.775771	4.7976
O00522	ENST00000470309	0	0.775771	4.7976
O00522	ENST00000475770	0	0.775771	4.7976
O00522	ENST00000486261	0	0.775771	4.7976
O00522	ENST00000487168	0	0.775771	4.7976
O00522	ENST00000489087	0	0.775771	4.7976
O00534	ENST00000361352	0	nan	13.997
O00534	ENST00000392744	0	nan	13.997
O00534	ENST00000392748	0	nan	13.997
O00534	ENST00000456829	0	nan	13.997
O00534	ENST00000533623	0	nan	13.997
O00541	ENST00000335214	0	0.306232	4.7976
O00541	ENST00000354694	0	0.306232	4.7976
O00541	ENST00000402284	0.796203	0.306232	4.7976
O00541	ENST00000441668	0	0.306232	4.7976
O00541	ENST00000466614	0	0.306232	4.7976
O00541	ENST00000477762	0	0.306232	4.7976
O00541	ENST00000488719	0.0361472	0.306232	4.7976
O00566	ENST00000244230	0.268224	0.910196	7.5922
O00566	ENST00000468427	0	0.910196	7.5922
O00566	ENST00000476969	0	0.910196	7.5922
O00566	ENST00000493360	0	0.910196	7.5922
O00566	ENST00000498451	0	0.910196	7.5922
O00567	ENST00000329276	0	0.882508	5.24138
O00567	ENST00000415272	0	0.882508	5.24138
O00567	ENST00000445139	0	0.882508	5.24138
O00567	ENST00000462630	0	0.882508	5.24138
O00567	ENST00000466447	0	0.882508	5.24138
O00567	ENST00000467196	0	0.882508	5.24138
O00567	ENST00000467857	0	0.882508	5.24138
O00567	ENST00000469588	0	0.882508	5.24138
O00567	ENST00000470143	0	0.882508	5.24138
O00567	ENST00000471023	0	0.882508	5.24138
O00567	ENST00000480447	0	0.882508	5.24138
O00567	ENST00000480992	0	0.882508	5.24138
O00567	ENST00000484998	0	0.882508	5.24138
O00567	ENST00000490753	0	0.882508	5.24138
O00567	ENST00000492135	0	0.882508	5.24138
O00567	ENST00000494697	0	0.882508	5.24138
O00567	ENST00000496775	0	0.882508	5.24138
O00571	ENST00000399959	0	nan	2.47076
O00571	ENST00000441189	0	nan	2.47076
O00571	ENST00000457138	0	nan	2.47076
O00571	ENST00000480592	0	nan	2.47076
O00571	ENST00000542215	0	nan	2.47076
O00584	ENST00000028008	0	0.990819	17.919
O00584	ENST00000358165	0	0.990819	17.919
O00584	ENST00000366855	0.0643077	0.990819	17.919
O00584	ENST00000421787	0.00871085	0.990819	17.919
O00584	ENST00000467705	0	0.990819	17.919
O00584	ENST00000499370	0	0.990819	17.919
O00584	ENST00000508775	0	0.990819	17.919
O00584	ENST00000509073	0	0.990819	17.919
O00584	ENST00000510083	0	0.990819	17.919
O00602	ENST00000371806	0.319853	0.964758	3.49025
O00625	ENST00000380421	0.300431	0.97228	3.04648
O00629	ENST00000334256	0.291826	0.734705	10.5547
O00629	ENST00000469804	0	0.734705	10.5547
O00629	ENST00000483437	0	0.734705	10.5547
O00635	ENST00000357085	0.604313	0.802897	0.467766
O00743	ENST00000373547	0	0.942717	22.8006
O00743	ENST00000415905	0.069864	0.942717	22.8006
O00743	ENST00000451402	0	0.942717	22.8006
O00743	ENST00000456642	0	0.942717	22.8006
O00750	ENST00000367187	0	nan	13.6252
O00750	ENST00000415899	0	nan	13.6252
O00750	ENST00000462752	0	nan	13.6252
O00750	ENST00000479079	0	nan	13.6252
O00750	ENST00000496872	0	nan	13.6252
O00754	ENST00000221363	0	nan	18.7706
O00754	ENST00000456935	0	nan	18.7706
O00754	ENST00000462144	0	nan	18.7706
O00754	ENST00000465830	0	nan	18.7706
O00754	ENST00000466794	0	nan	18.7706
O00754	ENST00000469423	0	nan	18.7706
O00754	ENST00000493218	0	nan	18.7706
O00754	ENST00000495617	0	nan	18.7706
O00754	ENST00000596591	0	nan	18.7706
O00754	ENST00000598876	0	nan	18.7706
O00754	ENST00000600281	0	nan	18.7706
O00764	ENST00000291565	0	0.951083	24
O00764	ENST00000327574	0	0.951083	24
O00764	ENST00000398078	0.00529317	0.951083	24
O00764	ENST00000398081	0	0.951083	24
O00764	ENST00000398085	0	0.951083	24
O00764	ENST00000438837	0	0.951083	24
O00764	ENST00000461123	0	0.951083	24
O00764	ENST00000467908	0	0.951083	24
O00764	ENST00000468090	0	0.951083	24
O00764	ENST00000468392	0	0.951083	24
O00764	ENST00000470029	0	0.951083	24
O00764	ENST00000472777	0	0.951083	24
O00764	ENST00000476084	0	0.951083	24
O00764	ENST00000481512	0	0.951083	24
O00764	ENST00000498040	0	0.951083	24
O14497	ENST00000324856	0.0698339	0.730421	24
O14497	ENST00000374152	0	0.730421	24
O14497	ENST00000430291	0.0736179	0.730421	24
O14497	ENST00000430799	0	0.730421	24
O14497	ENST00000457599	0	0.730421	24
O14497	ENST00000532781	0	0.730421	24
O14523	ENST00000336702	0	0.928142	3.04648
O14523	ENST00000525598	0.342599	0.928142	3.04648
O14523	ENST00000529874	0	0.928142	3.04648
O14523	ENST00000533458	0.0313834	0.928142	3.04648
O14524	ENST00000300128	0.0434171	0.98403	1.57121
O14524	ENST00000379391	0	0.98403	1.57121
O14524	ENST00000554340	0.628004	0.98403	1.57121
O14531	ENST00000338492	0.246545	0.884324	13.6252
O14531	ENST00000471544	0.0194208	0.884324	13.6252
O14545	ENST00000257604	0.0030296	0.917838	7.86807
O14545	ENST00000412615	0	0.917838	7.86807
O14545	ENST00000548277	0	0.917838	7.86807
O14545	ENST00000549358	0.142756	0.917838	7.86807
O14545	ENST00000550051	0	0.917838	7.86807
O14548	ENST00000234301	0.0795871	0.872744	1.45127
O14548	ENST00000378669	0	0.872744	1.45127
O14548	ENST00000463055	0	0.872744	1.45127
O14548	ENST00000464443	0.0332902	0.872744	1.45127
O14548	ENST00000482463	0	0.872744	1.45127
O14561	ENST00000007516	0	0.998893	4.90555
O14561	ENST00000484769	0	0.998893	4.90555
O14561	ENST00000567761	0	0.998893	4.90555
O14561	ENST00000570319	0	0.998893	4.90555
O14562	ENST00000395878	0.309978	nan	6.68066
O14562	ENST00000564106	0	nan	6.68066
O14562	ENST00000565634	0	nan	6.68066
O14562	ENST00000566136	0	nan	6.68066
O14562	ENST00000566669	0	nan	6.68066
O14562	ENST00000567264	0	nan	6.68066
O14562	ENST00000569919	0	nan	6.68066
O14562	ENST00000571064	0.0190178	nan	6.68066
O14578	ENST00000392521	0.172437	0.939651	12.7376
O14602	ENST00000361365	0	0.981675	0.911544
O14602	ENST00000382772	0.496337	0.981675	0.911544
O14602	ENST00000464196	0.315662	0.981675	0.911544
O14602	ENST00000465253	0	0.981675	0.911544
O14602	ENST00000485584	0	0.981675	0.911544
O14617	ENST00000345016	0	0.906552	0.263868
O14617	ENST00000355272	0.0868745	0.906552	0.263868
O14617	ENST00000585652	0	0.906552	0.263868
O14617	ENST00000586177	0	0.906552	0.263868
O14617	ENST00000586370	0	0.906552	0.263868
O14617	ENST00000589223	0	0.906552	0.263868
O14617	ENST00000589369	0	0.906552	0.263868
O14617	ENST00000590683	0	0.906552	0.263868
O14617	ENST00000591284	0	0.906552	0.263868
O14617	ENST00000591631	0	0.906552	0.263868
O14617	ENST00000591650	0	0.906552	0.263868
O14617	ENST00000592488	0	0.906552	0.263868
O14618	ENST00000310190	0	nan	24
O14618	ENST00000525435	0	nan	24
O14618	ENST00000526066	0	nan	24
O14618	ENST00000530384	0	nan	24
O14618	ENST00000530961	0	nan	24
O14618	ENST00000531990	0	nan	24
O14618	ENST00000533244	0	nan	24
O14618	ENST00000534763	0	nan	24
O14626	ENST00000309180	0.00946373	nan	5.46927
O14626	ENST00000480322	0.699695	nan	5.46927
O14641	ENST00000005340	0	nan	1.11544
O14641	ENST00000571745	0	nan	1.11544
O14641	ENST00000572285	0	nan	1.11544
O14641	ENST00000573354	0	nan	1.11544
O14641	ENST00000574143	0	nan	1.11544
O14641	ENST00000574591	0	nan	1.11544
O14641	ENST00000574642	0	nan	1.11544
O14641	ENST00000575086	0	nan	1.11544
O14641	ENST00000576285	0	nan	1.11544
O14641	ENST00000576439	0	nan	1.11544
O14641	ENST00000576840	0	nan	1.11544
O14641	ENST00000576949	0	nan	1.11544
O14641	ENST00000577154	0	nan	1.11544
O14647	ENST00000394196	0.52535	0.932992	0
O14647	ENST00000420239	0.0281818	0.932992	0
O14656	ENST00000351698	0	nan	21.6372
O14656	ENST00000473084	0	nan	21.6372
O14656	ENST00000473604	0	nan	21.6372
O14656	ENST00000474192	0	nan	21.6372
O14657	ENST00000259339	0.179271	0.581794	11.0345
O14657	ENST00000486372	0	0.581794	11.0345
O14657	ENST00000488169	0.121274	0.581794	11.0345
O14672	ENST00000260408	0	0.954492	1.89505
O14672	ENST00000461408	0	0.954492	1.89505
O14672	ENST00000462061	0	0.954492	1.89505
O14672	ENST00000470269	0	0.954492	1.89505
O14672	ENST00000481164	0.629651	0.954492	1.89505
O14672	ENST00000482945	0	0.954492	1.89505
O14672	ENST00000558004	0.0787364	0.954492	1.89505
O14672	ENST00000558733	0	0.954492	1.89505
O14686	ENST00000301067	0	nan	5.81709
O14686	ENST00000526209	0	nan	5.81709
O14686	ENST00000547610	0	nan	5.81709
O14686	ENST00000549743	0	nan	5.81709
O14686	ENST00000550356	0	nan	5.81709
O14686	ENST00000552391	0	nan	5.81709
O14733	ENST00000397979	0.0743357	0.973226	15.904
O14733	ENST00000397981	0	0.973226	15.904
O14733	ENST00000397983	0.22397	0.973226	15.904
O14733	ENST00000465324	0	0.973226	15.904
O14733	ENST00000468058	0	0.973226	15.904
O14733	ENST00000494348	0	0.973226	15.904
O14733	ENST00000498118	0	0.973226	15.904
O14735	ENST00000219789	0	nan	24
O14735	ENST00000561555	0	nan	24
O14735	ENST00000562041	0	nan	24
O14735	ENST00000563415	0	nan	24
O14735	ENST00000563893	0	nan	24
O14735	ENST00000564296	0	nan	24
O14735	ENST00000566113	0	nan	24
O14735	ENST00000569956	0	nan	24
O14737	ENST00000419343	0	0.928596	0.65967
O14737	ENST00000586035	0.489103	0.928596	0.65967
O14737	ENST00000586316	0.121118	0.928596	0.65967
O14737	ENST00000588622	0	0.928596	0.65967
O14737	ENST00000590247	0	0.928596	0.65967
O14744	ENST00000324366	0	0.996932	10.3988
O14744	ENST00000397441	0	0.996932	10.3988
O14744	ENST00000421938	0	0.996932	10.3988
O14744	ENST00000454731	0	0.996932	10.3988
O14744	ENST00000553417	0	0.996932	10.3988
O14744	ENST00000553502	0.168603	0.996932	10.3988
O14744	ENST00000554910	0	0.996932	10.3988
O14744	ENST00000556032	0	0.996932	10.3988
O14744	ENST00000556043	0	0.996932	10.3988
O14744	ENST00000556426	0	0.996932	10.3988
O14744	ENST00000557015	0	0.996932	10.3988
O14744	ENST00000557415	0	0.996932	10.3988
O14744	ENST00000557443	0	0.996932	10.3988
O14744	ENST00000557758	0.0285254	0.996932	10.3988
O14745	ENST00000262613	0.0464277	nan	24
O14745	ENST00000413388	0	nan	24
O14745	ENST00000578958	0	nan	24
O14757	ENST00000427383	0	nan	13.8171
O14757	ENST00000438015	0	nan	13.8171
O14757	ENST00000524737	0	nan	13.8171
O14757	ENST00000525396	0	nan	13.8171
O14757	ENST00000528276	0	nan	13.8171
O14757	ENST00000531062	0	nan	13.8171
O14757	ENST00000534070	0	nan	13.8171
O14772	ENST00000370898	0	nan	1.0075
O14772	ENST00000482102	0	nan	1.0075
O14772	ENST00000524915	0	nan	1.0075
O14777	ENST00000261597	0	nan	1.96702
O14777	ENST00000574096	0	nan	1.96702
O14777	ENST00000574567	0	nan	1.96702
O14777	ENST00000576274	0	nan	1.96702
O14802	ENST00000372371	0.270565	0.992997	16.6957
O14802	ENST00000484760	0.0218295	0.992997	16.6957
O14818	ENST00000370858	0	0.994132	1.82309
O14818	ENST00000370861	0	0.994132	1.82309
O14818	ENST00000370873	0	0.994132	1.82309
O14818	ENST00000442551	0	0.994132	1.82309
O14818	ENST00000484488	0.301068	0.994132	1.82309
O14818	ENST00000486193	0	0.994132	1.82309
O14827	ENST00000265080	0	nan	14.9325
O14827	ENST00000502677	0	nan	14.9325
O14827	ENST00000503795	0	nan	14.9325
O14827	ENST00000512186	0	nan	14.9325
O14828	ENST00000302631	0	0.993996	10.3988
O14828	ENST00000355379	0.123764	0.993996	10.3988
O14828	ENST00000462151	0	0.993996	10.3988
O14828	ENST00000465312	0	0.993996	10.3988
O14828	ENST00000478737	0	0.993996	10.3988
O14828	ENST00000480219	0	0.993996	10.3988
O14828	ENST00000490999	0.396851	0.993996	10.3988
O14867	ENST00000286800	0	nan	24
O14867	ENST00000399921	0	nan	24
O14867	ENST00000435072	0	nan	24
O14879	ENST00000371811	0	0.98205	9.91904
O14879	ENST00000371818	0.273292	0.98205	9.91904
O14880	ENST00000367885	0	0.996196	1.57121
O14880	ENST00000367889	0.00681103	0.996196	1.57121
O14880	ENST00000461308	0	0.996196	1.57121
O14880	ENST00000461759	0	0.996196	1.57121
O14880	ENST00000477450	0	0.996196	1.57121
O14880	ENST00000488688	0	0.996196	1.57121
O14880	ENST00000494074	0.66969	0.996196	1.57121
O14880	ENST00000609263	0	0.996196	1.57121
O14907	ENST00000225525	0.107838	0.993521	3.97001
O14908	ENST00000393033	0	0.992486	2.02699
O14908	ENST00000585606	0	0.992486	2.02699
O14908	ENST00000586027	0.121992	0.992486	2.02699
O14908	ENST00000587811	0	0.992486	2.02699
O14908	ENST00000587969	0.0251284	0.992486	2.02699
O14908	ENST00000591349	0	0.992486	2.02699
O14920	ENST00000342222	0	nan	4.37781
O14920	ENST00000517388	0	nan	4.37781
O14920	ENST00000517890	0	nan	4.37781
O14920	ENST00000517917	0	nan	4.37781
O14920	ENST00000518647	0	nan	4.37781
O14920	ENST00000518983	0	nan	4.37781
O14920	ENST00000519733	0	nan	4.37781
O14920	ENST00000519938	0	nan	4.37781
O14920	ENST00000520201	0	nan	4.37781
O14920	ENST00000520320	0	nan	4.37781
O14920	ENST00000520655	0	nan	4.37781
O14920	ENST00000520810	0	nan	4.37781
O14920	ENST00000521225	0	nan	4.37781
O14920	ENST00000521661	0	nan	4.37781
O14920	ENST00000522103	0	nan	4.37781
O14920	ENST00000522133	0	nan	4.37781
O14920	ENST00000522545	0	nan	4.37781
O14920	ENST00000522785	0	nan	4.37781
O14920	ENST00000523018	0	nan	4.37781
O14920	ENST00000523105	0	nan	4.37781
O14920	ENST00000523517	0	nan	4.37781
O14920	ENST00000523599	0	nan	4.37781
O14929	ENST00000264108	0.385749	0.972171	6.93253
O14929	ENST00000392584	0.0369822	0.972171	6.93253
O14929	ENST00000412731	0	0.972171	6.93253
O14929	ENST00000457761	0	0.972171	6.93253
O14929	ENST00000460481	0	0.972171	6.93253
O14929	ENST00000494601	0	0.972171	6.93253
O14933	ENST00000287156	0.344997	0.969302	11.3703
O14933	ENST00000526659	0	0.969302	11.3703
O14933	ENST00000527022	0	0.969302	11.3703
O14933	ENST00000528275	0	0.969302	11.3703
O14949	ENST00000378665	0	nan	0.911544
O14949	ENST00000378667	0	nan	0.911544
O14949	ENST00000378670	0	nan	0.911544
O14949	ENST00000480372	0	nan	0.911544
O14949	ENST00000496429	0	nan	0.911544
O14949	ENST00000498309	0	nan	0.911544
O14964	ENST00000329138	0	0.970049	1.76312
O14964	ENST00000570355	0.0738937	0.970049	1.76312
O14964	ENST00000571647	0	0.970049	1.76312
O14964	ENST00000571885	0	0.970049	1.76312
O14964	ENST00000573080	0	0.970049	1.76312
O14964	ENST00000573320	0	0.970049	1.76312
O14964	ENST00000575058	0	0.970049	1.76312
O14964	ENST00000575078	0	0.970049	1.76312
O14964	ENST00000576087	0	0.970049	1.76312
O14964	ENST00000576393	0	0.970049	1.76312
O14964	ENST00000576498	0	0.970049	1.76312
O14966	ENST00000235932	0	nan	0.431784
O14966	ENST00000367139	0	nan	0.431784
O14966	ENST00000414729	0	nan	0.431784
O14966	ENST00000437324	0	nan	0.431784
O14966	ENST00000446390	0	nan	0.431784
O14966	ENST00000528078	0	nan	0.431784
O14972	ENST00000309117	0	0.920795	11.2024
O14972	ENST00000399000	0.021921	0.920795	11.2024
O14972	ENST00000399001	0	0.920795	11.2024
O14972	ENST00000462467	0.16108	0.920795	11.2024
O14972	ENST00000475009	0	0.920795	11.2024
O14972	ENST00000476950	0	0.920795	11.2024
O14972	ENST00000480452	0	0.920795	11.2024
O14972	ENST00000495858	0	0.920795	11.2024
O14972	ENST00000497493	0	0.920795	11.2024
O14972	ENST00000498789	0	0.920795	11.2024
O14976	ENST00000314167	0	nan	20.9655
O14976	ENST00000502656	0	nan	20.9655
O14976	ENST00000502799	0	nan	20.9655
O14976	ENST00000504435	0	nan	20.9655
O14976	ENST00000504668	0	nan	20.9655
O14976	ENST00000504947	0	nan	20.9655
O14976	ENST00000505819	0	nan	20.9655
O14976	ENST00000507124	0	nan	20.9655
O14976	ENST00000507991	0	nan	20.9655
O14976	ENST00000509566	0	nan	20.9655
O14976	ENST00000510799	0	nan	20.9655
O14976	ENST00000511163	0	nan	20.9655
O14976	ENST00000511345	0	nan	20.9655
O14976	ENST00000511980	0	nan	20.9655
O14976	ENST00000512325	0	nan	20.9655
O14976	ENST00000513935	0	nan	20.9655
O14976	ENST00000515868	0	nan	20.9655
O14979	ENST00000295470	0	0.898035	4.47376
O14979	ENST00000349655	0	0.898035	4.47376
O14979	ENST00000502762	0	0.898035	4.47376
O14979	ENST00000507721	0	0.898035	4.47376
O14979	ENST00000514511	0	0.898035	4.47376
O14980	ENST00000401558	0	0.656718	24
O14980	ENST00000404992	0	0.656718	24
O14980	ENST00000420673	0	0.656718	24
O14980	ENST00000422552	0	0.656718	24
O14980	ENST00000428210	0	0.656718	24
O14980	ENST00000449444	0	0.656718	24
O14980	ENST00000457483	0	0.656718	24
O14980	ENST00000460037	0	0.656718	24
O14980	ENST00000461407	0	0.656718	24
O14980	ENST00000468259	0	0.656718	24
O14980	ENST00000469337	0	0.656718	24
O14980	ENST00000475744	0	0.656718	24
O14980	ENST00000476585	0.0489143	0.656718	24
O14980	ENST00000481073	0	0.656718	24
O14980	ENST00000481214	0	0.656718	24
O14980	ENST00000489954	0.0242727	0.656718	24
O14980	ENST00000492182	0	0.656718	24
O14980	ENST00000494468	0	0.656718	24
O14980	ENST00000495003	0	0.656718	24
O14981	ENST00000265990	0	0.867765	2.02699
O14981	ENST00000471217	0.19603	0.867765	2.02699
O14981	ENST00000476401	0	0.867765	2.02699
O14981	ENST00000544642	0.114086	0.867765	2.02699
O15014	ENST00000326648	0	0.839714	20.066
O15014	ENST00000416172	0	0.839714	20.066
O15014	ENST00000558680	0	0.839714	20.066
O15015	ENST00000300850	0	0.709957	4.58171
O15015	ENST00000394979	0	0.709957	4.58171
O15015	ENST00000428260	0	0.709957	4.58171
O15015	ENST00000564189	0	0.709957	4.58171
O15027	ENST00000290037	0.00411248	0.790337	1.0075
O15027	ENST00000313050	0	0.790337	1.0075
O15027	ENST00000313084	0	0.790337	1.0075
O15027	ENST00000371706	0	0.790337	1.0075
O15027	ENST00000431893	0	0.790337	1.0075
O15027	ENST00000453963	0	0.790337	1.0075
O15027	ENST00000467838	0.125366	0.790337	1.0075
O15031	ENST00000463165	0.391791	0.979569	1.76312
O15031	ENST00000479701	0.0474401	0.979569	1.76312
O15031	ENST00000479818	0	0.979569	1.76312
O15031	ENST00000492578	0	0.979569	1.76312
O15037	ENST00000553935	0.0481809	0.976889	16.2999
O15037	ENST00000554268	0	0.976889	16.2999
O15037	ENST00000556255	0	0.976889	16.2999
O15037	ENST00000556510	0	0.976889	16.2999
O15037	ENST00000556842	0.0995952	0.976889	16.2999
O15050	ENST00000429976	0.10116	0.924342	2.96252
O15050	ENST00000463764	0	0.924342	2.96252
O15050	ENST00000463984	0.25235	0.924342	2.96252
O15054	ENST00000254846	0	nan	2.25487
O15054	ENST00000448097	0	nan	2.25487
O15054	ENST00000570632	0	nan	2.25487
O15054	ENST00000571047	0	nan	2.25487
O15054	ENST00000575521	0	nan	2.25487
O15056	ENST00000355585	0	0.993522	24
O15056	ENST00000367112	0	0.993522	24
O15056	ENST00000367113	0	0.993522	24
O15056	ENST00000367122	0	0.993522	24
O15066	ENST00000375712	0.802234	nan	5.01349
O15067	ENST00000314666	0.184238	0.992376	8.57571
O15067	ENST00000546020	0	0.992376	8.57571
O15067	ENST00000578979	0	0.992376	8.57571
O15067	ENST00000580251	0	0.992376	8.57571
O15067	ENST00000580356	0	0.992376	8.57571
O15067	ENST00000581288	0	0.992376	8.57571
O15067	ENST00000584044	0	0.992376	8.57571
O15067	ENST00000585183	0	0.992376	8.57571
O15084	ENST00000399451	0	nan	24
O15084	ENST00000439830	0	nan	24
O15084	ENST00000451422	0	nan	24
O15084	ENST00000461696	0	nan	24
O15084	ENST00000462657	0	nan	24
O15084	ENST00000463533	0	nan	24
O15084	ENST00000479043	0.00869365	nan	24
O15084	ENST00000497037	0	nan	24
O15084	ENST00000498524	0	nan	24
O15084	ENST00000498713	0.0329068	nan	24
O15085	ENST00000368194	0.0710255	0.992533	7.06447
O15085	ENST00000461678	0	0.992533	7.06447
O15085	ENST00000486670	0	0.992533	7.06447
O15085	ENST00000487682	0	0.992533	7.06447
O15091	ENST00000250377	0.0206489	nan	3.68216
O15091	ENST00000321130	0	nan	3.68216
O15091	ENST00000557404	0	nan	3.68216
O15091	ENST00000557565	0	nan	3.68216
O15091	ENST00000603544	0.0480618	nan	3.68216
O15091	ENST00000603588	0	nan	3.68216
O15091	ENST00000605201	0	nan	3.68216
O15091	ENST00000605870	0	nan	3.68216
O15111	ENST00000370397	0	0.584678	5.12144
O15111	ENST00000585551	0	0.584678	5.12144
O15111	ENST00000590930	0	0.584678	5.12144
O15116	ENST00000311351	0	0.967481	1.0075
O15116	ENST00000520286	0.175294	0.967481	1.0075
O15116	ENST00000520755	0.0525978	0.967481	1.0075
O15116	ENST00000522515	0	0.967481	1.0075
O15116	ENST00000523511	0	0.967481	1.0075
O15118	ENST00000269228	0	0.97463	0.215892
O15118	ENST00000586718	0	0.97463	0.215892
O15118	ENST00000587163	0	0.97463	0.215892
O15118	ENST00000587223	0	0.97463	0.215892
O15118	ENST00000588867	0	0.97463	0.215892
O15118	ENST00000590301	0	0.97463	0.215892
O15118	ENST00000591075	0.480399	0.97463	0.215892
O15118	ENST00000591107	0	0.97463	0.215892
O15118	ENST00000591955	0.137081	0.97463	0.215892
O15118	ENST00000593280	0	0.97463	0.215892
O15126	ENST00000320280	0.0438992	0.513017	1.51124
O15126	ENST00000510030	0.195407	0.513017	1.51124
O15127	ENST00000268099	0	nan	5.34933
O15127	ENST00000562363	0	nan	5.34933
O15127	ENST00000563829	0	nan	5.34933
O15127	ENST00000564529	0	nan	5.34933
O15127	ENST00000565345	0	nan	5.34933
O15127	ENST00000566480	0	nan	5.34933
O15127	ENST00000566557	0	nan	5.34933
O15127	ENST00000567638	0	nan	5.34933
O15127	ENST00000569124	0	nan	5.34933
O15127	ENST00000569251	0	nan	5.34933
O15127	ENST00000569904	0	nan	5.34933
O15143	ENST00000252725	0	0.971918	1.16342
O15143	ENST00000417330	0	0.971918	1.16342
O15143	ENST00000427217	0	0.971918	1.16342
O15143	ENST00000429246	0	0.971918	1.16342
O15143	ENST00000431816	0	0.971918	1.16342
O15143	ENST00000432343	0	0.971918	1.16342
O15143	ENST00000443222	0	0.971918	1.16342
O15143	ENST00000451682	0.0337057	0.971918	1.16342
O15143	ENST00000458033	0	0.971918	1.16342
O15143	ENST00000468337	0	0.971918	1.16342
O15143	ENST00000474880	0	0.971918	1.16342
O15143	ENST00000481997	0	0.971918	1.16342
O15143	ENST00000484375	0	0.971918	1.16342
O15143	ENST00000484600	0.14675	0.971918	1.16342
O15143	ENST00000491294	0	0.971918	1.16342
O15143	ENST00000493403	0	0.971918	1.16342
O15144	ENST00000295685	0	0.941629	2.3988
O15144	ENST00000315717	0	0.941629	2.3988
O15144	ENST00000414983	0	0.941629	2.3988
O15144	ENST00000420201	0	0.941629	2.3988
O15144	ENST00000456575	0	0.941629	2.3988
O15144	ENST00000462034	0	0.941629	2.3988
O15144	ENST00000465395	0.0194359	0.941629	2.3988
O15144	ENST00000470146	0	0.941629	2.3988
O15144	ENST00000471355	0	0.941629	2.3988
O15144	ENST00000472753	0	0.941629	2.3988
O15144	ENST00000477992	0	0.941629	2.3988
O15144	ENST00000478612	0	0.941629	2.3988
O15144	ENST00000480062	0.214614	0.941629	2.3988
O15144	ENST00000487321	0	0.941629	2.3988
O15144	ENST00000489598	0	0.941629	2.3988
O15144	ENST00000491780	0	0.941629	2.3988
O15145	ENST00000228825	0.0608901	0.669337	24
O15145	ENST00000426440	0	0.669337	24
O15145	ENST00000467622	0	0.669337	24
O15145	ENST00000471641	0	0.669337	24
O15145	ENST00000475777	0	0.669337	24
O15145	ENST00000476566	0	0.669337	24
O15145	ENST00000547365	0	0.669337	24
O15145	ENST00000548878	0	0.669337	24
O15151	ENST00000367179	0	0.928337	14.9325
O15151	ENST00000367180	0	0.928337	14.9325
O15151	ENST00000367182	0	0.928337	14.9325
O15151	ENST00000391947	0	0.928337	14.9325
O15151	ENST00000444261	0	0.928337	14.9325
O15151	ENST00000454264	0	0.928337	14.9325
O15151	ENST00000462012	0.103664	0.928337	14.9325
O15151	ENST00000463049	0	0.928337	14.9325
O15151	ENST00000470797	0	0.928337	14.9325
O15151	ENST00000470908	0	0.928337	14.9325
O15156	ENST00000292176	0.014368	0.925203	24
O15156	ENST00000368426	0.107333	0.925203	24
O15156	ENST00000417934	0	0.925203	24
O15156	ENST00000461530	0	0.925203	24
O15156	ENST00000483226	0	0.925203	24
O15156	ENST00000487542	0	0.925203	24
O15156	ENST00000535420	0	0.925203	24
O15173	ENST00000296425	0	0.746254	3.4063
O15173	ENST00000394276	0	0.746254	3.4063
O15173	ENST00000509070	0.490325	0.746254	3.4063
O15173	ENST00000520121	0.146912	0.746254	3.4063
O15182	ENST00000283122	0.360228	0.981616	1.89505
O15182	ENST00000522083	0	0.981616	1.89505
O15182	ENST00000522565	0	0.981616	1.89505
O15182	ENST00000522842	0	0.981616	1.89505
O15211	ENST00000425946	0.0420602	0.975532	1.96702
O15211	ENST00000437840	0	0.975532	1.96702
O15211	ENST00000460988	0	0.975532	1.96702
O15211	ENST00000471319	0	0.975532	1.96702
O15211	ENST00000476616	0	0.975532	1.96702
O15211	ENST00000478610	0.0274226	0.975532	1.96702
O15211	ENST00000483151	0	0.975532	1.96702
O15211	ENST00000485077	0	0.975532	1.96702
O15211	ENST00000497454	0	0.975532	1.96702
O15212	ENST00000374606	0	nan	1.76312
O15212	ENST00000374607	0	nan	1.76312
O15212	ENST00000395131	0	nan	1.76312
O15212	ENST00000395134	0	nan	1.76312
O15212	ENST00000463584	0	nan	1.76312
O15212	ENST00000491382	0	nan	1.76312
O15213	ENST00000374617	0.568551	0.982189	8.01199
O15213	ENST00000468157	0	0.982189	8.01199
O15213	ENST00000473611	0	0.982189	8.01199
O15213	ENST00000477718	0	0.982189	8.01199
O15213	ENST00000481025	0	0.982189	8.01199
O15213	ENST00000488944	0	0.982189	8.01199
O15213	ENST00000489905	0.106448	0.982189	8.01199
O15234	ENST00000264645	0	0.971905	4.06597
O15234	ENST00000394114	0	0.971905	4.06597
O15234	ENST00000418132	0	0.971905	4.06597
O15234	ENST00000577605	0	0.971905	4.06597
O15234	ENST00000579238	0	0.971905	4.06597
O15234	ENST00000581849	0	0.971905	4.06597
O15234	ENST00000583649	0	0.971905	4.06597
O15234	ENST00000583902	0	0.971905	4.06597
O15234	ENST00000584997	0	0.971905	4.06597
O15235	ENST00000308018	0.834554	0.649631	5.01349
O15235	ENST00000402029	0	0.649631	5.01349
O15235	ENST00000407800	0	0.649631	5.01349
O15235	ENST00000598734	0.0894819	0.649631	5.01349
O15243	ENST00000371065	0	0.65511	22.1049
O15243	ENST00000484243	0.0054838	0.65511	22.1049
O15243	ENST00000497874	0	0.65511	22.1049
O15247	ENST00000369449	0.131282	0.338569	10.7106
O15258	ENST00000378512	0	0.818103	1.51124
O15258	ENST00000378513	0.0942594	0.818103	1.51124
O15258	ENST00000378518	0	0.818103	1.51124
O15258	ENST00000443438	0	0.818103	1.51124
O15258	ENST00000462129	0	0.818103	1.51124
O15258	ENST00000488353	0	0.818103	1.51124
O15258	ENST00000493207	6.07916e-05	0.818103	1.51124
O15258	ENST00000605895	0	0.818103	1.51124
O15264	ENST00000211287	0.0277752	nan	24
O15264	ENST00000373759	0	nan	24
O15264	ENST00000373766	0	nan	24
O15264	ENST00000490334	0.142692	nan	24
O15265	ENST00000295900	0	0.280121	5.01349
O15265	ENST00000466529	0.141391	0.280121	5.01349
O15265	ENST00000472569	0.0728982	0.280121	5.01349
O15265	ENST00000474112	0	0.280121	5.01349
O15265	ENST00000475897	0	0.280121	5.01349
O15265	ENST00000477516	0	0.280121	5.01349
O15265	ENST00000484332	0	0.280121	5.01349
O15265	ENST00000484668	0	0.280121	5.01349
O15265	ENST00000487717	0	0.280121	5.01349
O15265	ENST00000538065	0	0.280121	5.01349
O15269	ENST00000262554	0.154648	0.925812	15.7001
O15269	ENST00000337841	0	0.925812	15.7001
O15269	ENST00000461132	0	0.925812	15.7001
O15269	ENST00000469778	0	0.925812	15.7001
O15269	ENST00000477888	0	0.925812	15.7001
O15269	ENST00000488921	0.014765	0.925812	15.7001
O15270	ENST00000216484	0.0661979	nan	24
O15270	ENST00000554365	0	nan	24
O15270	ENST00000554901	0	nan	24
O15270	ENST00000556607	0	nan	24
O15270	ENST00000557566	0.077981	nan	24
O15294	ENST00000373701	0	0.817215	13.997
O15294	ENST00000373719	0	0.817215	13.997
O15294	ENST00000444774	0	0.817215	13.997
O15294	ENST00000455587	0	0.817215	13.997
O15294	ENST00000459760	0	0.817215	13.997
O15294	ENST00000462638	0	0.817215	13.997
O15294	ENST00000466181	0	0.817215	13.997
O15294	ENST00000472270	0.0949391	0.817215	13.997
O15294	ENST00000474633	0	0.817215	13.997
O15294	ENST00000488174	0	0.817215	13.997
O15305	ENST00000268261	0	0.991244	8.71964
O15305	ENST00000562025	0	0.991244	8.71964
O15305	ENST00000562448	0	0.991244	8.71964
O15305	ENST00000564030	0	0.991244	8.71964
O15305	ENST00000564069	0.565027	0.991244	8.71964
O15305	ENST00000566196	0	0.991244	8.71964
O15305	ENST00000566540	0.0592193	0.991244	8.71964
O15305	ENST00000566604	0	0.991244	8.71964
O15305	ENST00000567697	0	0.991244	8.71964
O15305	ENST00000568602	0	0.991244	8.71964
O15327	ENST00000262992	0	nan	5.34933
O15327	ENST00000506297	0.081668	nan	5.34933
O15327	ENST00000507861	0	nan	5.34933
O15327	ENST00000509777	0	nan	5.34933
O15327	ENST00000510812	0	nan	5.34933
O15347	ENST00000325307	0	nan	0.53973
O15347	ENST00000430118	0	nan	0.53973
O15355	ENST00000344034	0.271304	0.990652	9.01949
O15355	ENST00000472077	0	0.990652	9.01949
O15355	ENST00000484925	0.0335861	0.990652	9.01949
O15357	ENST00000320683	0	nan	9.16342
O15357	ENST00000537656	0	nan	9.16342
O15357	ENST00000537755	0	nan	9.16342
O15357	ENST00000538339	0	nan	9.16342
O15357	ENST00000538751	0	nan	9.16342
O15357	ENST00000540329	0	nan	9.16342
O15357	ENST00000540973	0	nan	9.16342
O15357	ENST00000541303	0	nan	9.16342
O15357	ENST00000541544	0	nan	9.16342
O15357	ENST00000541752	0	nan	9.16342
O15357	ENST00000541756	0	nan	9.16342
O15357	ENST00000543234	0	nan	9.16342
O15357	ENST00000544806	0	nan	9.16342
O15357	ENST00000545355	0	nan	9.16342
O15372	ENST00000276682	0	0.953371	12.042
O15372	ENST00000517974	0	0.953371	12.042
O15372	ENST00000518034	0.0552091	0.953371	12.042
O15372	ENST00000518949	0	0.953371	12.042
O15372	ENST00000518995	0	0.953371	12.042
O15372	ENST00000519046	0	0.953371	12.042
O15372	ENST00000520289	0.187905	0.953371	12.042
O15372	ENST00000521861	0	0.953371	12.042
O15372	ENST00000522453	0	0.953371	12.042
O15372	ENST00000522800	0	0.953371	12.042
O15379	ENST00000305264	0.0149058	0.971354	24
O15379	ENST00000459727	0	0.971354	24
O15379	ENST00000469550	0	0.971354	24
O15379	ENST00000471968	0	0.971354	24
O15379	ENST00000475549	0.011219	0.971354	24
O15379	ENST00000476739	0	0.971354	24
O15379	ENST00000486618	0	0.971354	24
O15379	ENST00000490808	0	0.971354	24
O15379	ENST00000491581	0	0.971354	24
O15379	ENST00000492407	0	0.971354	24
O15379	ENST00000492506	0	0.971354	24
O15379	ENST00000519474	0	0.971354	24
O15381	ENST00000281701	0.112649	0.976943	2.02699
O15381	ENST00000391875	0	0.976943	2.02699
O15381	ENST00000462893	0	0.976943	2.02699
O15381	ENST00000468673	0	0.976943	2.02699
O15381	ENST00000469075	0	0.976943	2.02699
O15381	ENST00000469968	0.214112	0.976943	2.02699
O15381	ENST00000470903	0	0.976943	2.02699
O15381	ENST00000481213	0	0.976943	2.02699
O15381	ENST00000488718	0	0.976943	2.02699
O15381	ENST00000493060	0	0.976943	2.02699
O15381	ENST00000496393	0	0.976943	2.02699
O15381	ENST00000498767	0	0.976943	2.02699
O15382	ENST00000316273	0	nan	15.904
O15382	ENST00000402551	0	nan	15.904
O15382	ENST00000545387	0	nan	15.904
O15382	ENST00000595376	0	nan	15.904
O15382	ENST00000598162	0	nan	15.904
O15382	ENST00000599246	0	nan	15.904
O15382	ENST00000599510	0	nan	15.904
O15397	ENST00000256079	0.115286	0.925738	11.8741
O15397	ENST00000535598	0	0.925738	11.8741
O15397	ENST00000545077	0	0.925738	11.8741
O15427	ENST00000392341	0	0.983844	0.467766
O15427	ENST00000577650	0.074795	0.983844	0.467766
O15427	ENST00000578574	0	0.983844	0.467766
O15427	ENST00000578810	0	0.983844	0.467766
O15427	ENST00000579572	0	0.983844	0.467766
O15427	ENST00000580098	0.118218	0.983844	0.467766
O15427	ENST00000581287	0	0.983844	0.467766
O15427	ENST00000581642	0	0.983844	0.467766
O15427	ENST00000582743	0	0.983844	0.467766
O15427	ENST00000583025	0	0.983844	0.467766
O15427	ENST00000583237	0	0.983844	0.467766
O15427	ENST00000583444	0	0.983844	0.467766
O15427	ENST00000584689	0	0.983844	0.467766
O15446	ENST00000309424	1.92385	0.995943	1.0075
O15446	ENST00000592852	-1.37788	0.995943	1.0075
O15498	ENST00000223369	0	0.992102	15.904
O15498	ENST00000421621	0.237167	0.992102	15.904
O15498	ENST00000424864	0	0.992102	15.904
O15498	ENST00000447123	0.0869706	0.992102	15.904
O15498	ENST00000463014	0	0.992102	15.904
O15498	ENST00000496112	0	0.992102	15.904
O15504	ENST00000258742	0.655441	0.994025	0.65967
O15504	ENST00000410002	0	0.994025	0.65967
O15504	ENST00000413919	0	0.994025	0.65967
O15504	ENST00000477844	0	0.994025	0.65967
O15504	ENST00000485250	0	0.994025	0.65967
O15504	ENST00000486136	0	0.994025	0.65967
O15504	ENST00000487595	0	0.994025	0.65967
O15504	ENST00000489145	0	0.994025	0.65967
O15504	ENST00000497500	0.183481	0.994025	0.65967
O15511	ENST00000294742	0	0.98324	1.51124
O15511	ENST00000359856	0	0.98324	1.51124
O15511	ENST00000367534	0.136894	0.98324	1.51124
O15511	ENST00000462965	0	0.98324	1.51124
O15511	ENST00000602490	0.250246	0.98324	1.51124
O15514	ENST00000272645	0	0.988304	1.27136
O15514	ENST00000409698	0	0.988304	1.27136
O15514	ENST00000409955	0.55616	0.988304	1.27136
O15514	ENST00000487079	0.0212704	0.988304	1.27136
O15523	ENST00000336079	0	0.62917	5.01349
O15523	ENST00000440554	0.614334	0.62917	5.01349
O15523	ENST00000463199	0	0.62917	5.01349
O15523	ENST00000469101	0	0.62917	5.01349
O15523	ENST00000472510	0	0.62917	5.01349
O15523	ENST00000493363	0	0.62917	5.01349
O15523	ENST00000495478	0.0030771	0.62917	5.01349
O15525	ENST00000357736	1.3975	0.974959	5.57721
O15525	ENST00000392366	0.869585	0.974959	5.57721
O15534	ENST00000317276	0.195751	0.960935	12.9175
O15534	ENST00000577424	0	0.960935	12.9175
O15534	ENST00000578089	0	0.960935	12.9175
O15534	ENST00000578223	0	0.960935	12.9175
O15534	ENST00000578950	0	0.960935	12.9175
O15534	ENST00000579065	0.150479	0.960935	12.9175
O15534	ENST00000579098	0	0.960935	12.9175
O15534	ENST00000579203	0	0.960935	12.9175
O15534	ENST00000581082	0	0.960935	12.9175
O15534	ENST00000583677	0	0.960935	12.9175
O15534	ENST00000584202	0	0.960935	12.9175
O15534	ENST00000585095	0	0.960935	12.9175
O15534	ENST00000585284	0	0.960935	12.9175
O15541	ENST00000371442	0.0399112	0.754623	24
O15550	ENST00000377967	0	0.957198	1.96702
O15550	ENST00000382899	0	0.957198	1.96702
O15550	ENST00000414389	0	0.957198	1.96702
O15550	ENST00000431196	0	0.957198	1.96702
O15550	ENST00000433797	0	0.957198	1.96702
O15550	ENST00000451692	0	0.957198	1.96702
O15550	ENST00000475233	0	0.957198	1.96702
O15550	ENST00000479423	0	0.957198	1.96702
O15550	ENST00000484732	0	0.957198	1.96702
O15550	ENST00000485072	0	0.957198	1.96702
O15550	ENST00000536777	0.239235	0.957198	1.96702
O15550	ENST00000543216	0	0.957198	1.96702
O15553	ENST00000539154	0.133828	0.935318	13.2654
O15553	ENST00000542898	0.17481	0.935318	13.2654
O43143	ENST00000336812	0	0.96331	13.4453
O43143	ENST00000503562	0	0.96331	13.4453
O43143	ENST00000504279	0	0.96331	13.4453
O43143	ENST00000508032	0.0612508	0.96331	13.4453
O43143	ENST00000508368	0	0.96331	13.4453
O43143	ENST00000510645	0	0.96331	13.4453
O43143	ENST00000512903	0.0277647	0.96331	13.4453
O43143	ENST00000513036	0	0.96331	13.4453
O43143	ENST00000513092	0	0.96331	13.4453
O43148	ENST00000262173	0	nan	8.28786
O43148	ENST00000383314	0	nan	8.28786
O43148	ENST00000543302	0	nan	8.28786
O43148	ENST00000588417	0	nan	8.28786
O43148	ENST00000589866	0	nan	8.28786
O43148	ENST00000591922	0	nan	8.28786
O43148	ENST00000592764	0	nan	8.28786
O43148	ENST00000593007	0	nan	8.28786
O43149	ENST00000381638	0	nan	5.12144
O43149	ENST00000571436	0	nan	5.12144
O43149	ENST00000572426	0	nan	5.12144
O43149	ENST00000572699	0	nan	5.12144
O43149	ENST00000573183	0	nan	5.12144
O43149	ENST00000573536	0	nan	5.12144
O43149	ENST00000573606	0	nan	5.12144
O43149	ENST00000574474	0	nan	5.12144
O43149	ENST00000575428	0	nan	5.12144
O43156	ENST00000373447	0	nan	22.8006
O43156	ENST00000373448	0.0726123	nan	22.8006
O43156	ENST00000449821	0	nan	22.8006
O43156	ENST00000473288	0.07766	nan	22.8006
O43159	ENST00000254605	0.227546	0.788466	3.22639
O43159	ENST00000526352	0	0.788466	3.22639
O43159	ENST00000530762	0	0.788466	3.22639
O43159	ENST00000533907	0	0.788466	3.22639
O43159	ENST00000534343	0	0.788466	3.22639
O43167	ENST00000230122	0.741027	nan	2.3988
O43169	ENST00000307892	0	0.990024	2.7946
O43169	ENST00000512062	0	0.990024	2.7946
O43169	ENST00000514123	0	0.990024	2.7946
O43169	ENST00000568342	0	0.990024	2.7946
O43175	ENST00000369407	0.204731	0.999804	18.9865
O43175	ENST00000369409	0	0.999804	18.9865
O43175	ENST00000462324	0	0.999804	18.9865
O43175	ENST00000469443	0	0.999804	18.9865
O43175	ENST00000482968	0.0037462	0.999804	18.9865
O43175	ENST00000496756	0	0.999804	18.9865
O43181	ENST00000296684	0	0.900756	22.1049
O43181	ENST00000506765	0	0.900756	22.1049
O43181	ENST00000506974	0.0558665	0.900756	22.1049
O43181	ENST00000509443	0.000524311	0.900756	22.1049
O43189	ENST00000374512	0	0.989166	12.042
O43189	ENST00000374516	0	0.989166	12.042
O43189	ENST00000427826	0	0.989166	12.042
O43189	ENST00000428274	0	0.989166	12.042
O43189	ENST00000459809	0	0.989166	12.042
O43189	ENST00000479029	0.0473399	0.989166	12.042
O43189	ENST00000486845	0.0554365	0.989166	12.042
O43189	ENST00000487667	0	0.989166	12.042
O43189	ENST00000488767	0	0.989166	12.042
O43189	ENST00000495509	0	0.989166	12.042
O43237	ENST00000258198	0	nan	5.12144
O43237	ENST00000561727	0.241976	nan	5.12144
O43237	ENST00000564559	0	nan	5.12144
O43237	ENST00000564833	0	nan	5.12144
O43237	ENST00000565532	0	nan	5.12144
O43237	ENST00000567499	0	nan	5.12144
O43237	ENST00000570201	0	nan	5.12144
O43242	ENST00000264639	0	nan	18.5547
O43242	ENST00000485835	0	nan	18.5547
O43242	ENST00000540504	0	nan	18.5547
O43242	ENST00000580980	0	nan	18.5547
O43252	ENST00000265174	0	0.987131	23.0405
O43252	ENST00000506544	0.181362	0.987131	23.0405
O43252	ENST00000512641	0	0.987131	23.0405
O43255	ENST00000312960	0.363401	0.993948	0.407796
O43255	ENST00000472885	0	0.993948	0.407796
O43255	ENST00000482706	1.04698	0.993948	0.407796
O43264	ENST00000200135	0.12623	0.79513	24
O43290	ENST00000312397	0.076659	0.820464	0.911544
O43290	ENST00000528137	0	0.820464	0.911544
O43290	ENST00000528573	0	0.820464	0.911544
O43290	ENST00000529532	0	0.820464	0.911544
O43290	ENST00000529580	0	0.820464	0.911544
O43290	ENST00000530251	0.0112298	0.820464	0.911544
O43290	ENST00000532333	0	0.820464	0.911544
O43290	ENST00000533386	0	0.820464	0.911544
O43293	ENST00000301264	0	0.864177	20.066
O43293	ENST00000545797	0	0.864177	20.066
O43293	ENST00000593844	0.0791169	0.864177	20.066
O43293	ENST00000594894	0	0.864177	20.066
O43293	ENST00000595279	0	0.864177	20.066
O43293	ENST00000596311	0.0182621	0.864177	20.066
O43299	ENST00000348624	0.184711	0.850534	3.58621
O43299	ENST00000469614	0	0.850534	3.58621
O43299	ENST00000477454	0	0.850534	3.58621
O43299	ENST00000477680	0	0.850534	3.58621
O43299	ENST00000491375	0	0.850534	3.58621
O43299	ENST00000496303	0.0991005	0.850534	3.58621
O43324	ENST00000379715	0.177822	0.994516	13.997
O43324	ENST00000429723	0	0.994516	13.997
O43324	ENST00000488226	0	0.994516	13.997
O43324	ENST00000502429	0.0877624	0.994516	13.997
O43324	ENST00000507463	0	0.994516	13.997
O43324	ENST00000515633	0	0.994516	13.997
O43379	ENST00000401500	0.24336	0.882632	12.7376
O43379	ENST00000587391	0	0.882632	12.7376
O43395	ENST00000324862	0	0.98306	8.71964
O43395	ENST00000467329	0	0.98306	8.71964
O43395	ENST00000467514	0	0.98306	8.71964
O43395	ENST00000470824	0	0.98306	8.71964
O43395	ENST00000476970	0.105633	0.98306	8.71964
O43395	ENST00000493553	0	0.98306	8.71964
O43395	ENST00000496202	0.526879	0.98306	8.71964
O43396	ENST00000217515	0.474511	0.991426	5.46927
O43396	ENST00000585497	0	0.991426	5.46927
O43396	ENST00000586262	0	0.991426	5.46927
O43396	ENST00000587807	0	0.991426	5.46927
O43396	ENST00000588615	0	0.991426	5.46927
O43396	ENST00000589931	0	0.991426	5.46927
O43399	ENST00000217121	0	0.978468	0.215892
O43399	ENST00000346249	0.00727284	0.978468	0.215892
O43399	ENST00000348257	0	0.978468	0.215892
O43399	ENST00000352482	0.764771	0.978468	0.215892
O43399	ENST00000474176	0	0.978468	0.215892
O43402	ENST00000253457	0.377106	0.988076	13.4453
O43402	ENST00000435200	0	0.988076	13.4453
O43402	ENST00000595980	0	0.988076	13.4453
O43402	ENST00000596852	0	0.988076	13.4453
O43402	ENST00000597291	0	0.988076	13.4453
O43402	ENST00000600807	0	0.988076	13.4453
O43422	ENST00000260045	0.762441	0.961326	2.3988
O43422	ENST00000525277	0	0.961326	2.3988
O43422	ENST00000528993	0.374866	0.961326	2.3988
O43422	ENST00000529901	0	0.961326	2.3988
O43426	ENST00000357345	0	nan	12.7376
O43426	ENST00000382491	0	nan	12.7376
O43426	ENST00000382499	0	nan	12.7376
O43426	ENST00000429236	0	nan	12.7376
O43426	ENST00000456084	0	nan	12.7376
O43426	ENST00000467445	0	nan	12.7376
O43432	ENST00000264211	0	0.938526	13.6252
O43432	ENST00000356916	0	0.938526	13.6252
O43432	ENST00000374933	0	0.938526	13.6252
O43432	ENST00000400422	0.0537081	0.938526	13.6252
O43432	ENST00000411888	0	0.938526	13.6252
O43432	ENST00000438975	0	0.938526	13.6252
O43432	ENST00000463775	0	0.938526	13.6252
O43432	ENST00000485722	0	0.938526	13.6252
O43432	ENST00000496705	0	0.938526	13.6252
O43447	ENST00000304979	0	nan	1.63118
O43447	ENST00000372549	0	nan	1.63118
O43447	ENST00000372550	0	nan	1.63118
O43447	ENST00000436387	0	nan	1.63118
O43447	ENST00000440068	0	nan	1.63118
O43447	ENST00000461351	0	nan	1.63118
O43463	ENST00000376687	0	nan	9.16342
O43463	ENST00000462786	0	nan	9.16342
O43463	ENST00000482260	0	nan	9.16342
O43464	ENST00000258080	0	0.894247	1.27136
O43464	ENST00000462909	0.0486899	0.894247	1.27136
O43464	ENST00000465521	0.0250065	0.894247	1.27136
O43464	ENST00000467961	0	0.894247	1.27136
O43464	ENST00000482205	0	0.894247	1.27136
O43464	ENST00000482331	0	0.894247	1.27136
O43464	ENST00000484352	0	0.894247	1.27136
O43464	ENST00000484881	0	0.894247	1.27136
O43488	ENST00000235835	0	0.780794	20.5097
O43488	ENST00000492217	0	0.780794	20.5097
O43504	ENST00000256644	0.275728	0.967384	10.5547
O43504	ENST00000464240	0	0.967384	10.5547
O43504	ENST00000474861	0	0.967384	10.5547
O43504	ENST00000483260	0	0.967384	10.5547
O43504	ENST00000531779	0	0.967384	10.5547
O43504	ENST00000602318	0	0.967384	10.5547
O43504	ENST00000602858	0	0.967384	10.5547
O43516	ENST00000272746	0	0.958715	21.6372
O43516	ENST00000359761	0	0.958715	21.6372
O43516	ENST00000392546	0	0.958715	21.6372
O43516	ENST00000392547	0	0.958715	21.6372
O43516	ENST00000409415	0	0.958715	21.6372
O43516	ENST00000409891	0	0.958715	21.6372
O43516	ENST00000410117	0	0.958715	21.6372
O43516	ENST00000469002	0	0.958715	21.6372
O43516	ENST00000470752	0	0.958715	21.6372
O43516	ENST00000474332	0.0296797	0.958715	21.6372
O43516	ENST00000480400	0.0164506	0.958715	21.6372
O43516	ENST00000487291	0	0.958715	21.6372
O43516	ENST00000488830	0	0.958715	21.6372
O43566	ENST00000408923	0	0.886329	24
O43566	ENST00000425155	0	0.886329	24
O43566	ENST00000502731	0	0.886329	24
O43566	ENST00000503044	0	0.886329	24
O43566	ENST00000504631	0	0.886329	24
O43566	ENST00000506944	0	0.886329	24
O43566	ENST00000509289	0	0.886329	24
O43566	ENST00000511890	0.0983544	0.886329	24
O43566	ENST00000512000	0	0.886329	24
O43566	ENST00000512490	0	0.886329	24
O43566	ENST00000514102	0	0.886329	24
O43566	ENST00000514713	0	0.886329	24
O43567	ENST00000344229	0	0.898081	12.5577
O43567	ENST00000361785	0	0.898081	12.5577
O43567	ENST00000392894	0	0.898081	12.5577
O43567	ENST00000459632	0.0456133	0.898081	12.5577
O43567	ENST00000468648	0	0.898081	12.5577
O43567	ENST00000474348	0	0.898081	12.5577
O43567	ENST00000493238	0.122147	0.898081	12.5577
O43572	ENST00000225737	0	nan	10.2309
O43572	ENST00000395536	0	nan	10.2309
O43572	ENST00000460046	0	nan	10.2309
O43572	ENST00000474245	0	nan	10.2309
O43572	ENST00000571858	0	nan	10.2309
O43572	ENST00000576896	0	nan	10.2309
O43572	ENST00000582611	0	nan	10.2309
O43572	ENST00000583951	0	nan	10.2309
O43583	ENST00000280557	0.0254912	0.992995	0.731634
O43583	ENST00000537955	0	0.992995	0.731634
O43583	ENST00000539463	0.566514	0.992995	0.731634
O43586	ENST00000379595	0	nan	16.4918
O43586	ENST00000558012	0	nan	16.4918
O43586	ENST00000558870	0	nan	16.4918
O43586	ENST00000559750	0	nan	16.4918
O43586	ENST00000559785	0	nan	16.4918
O43586	ENST00000559856	0	nan	16.4918
O43586	ENST00000560064	0	nan	16.4918
O43586	ENST00000560377	0	nan	16.4918
O43586	ENST00000560621	0.095856	nan	16.4918
O43586	ENST00000560796	0	nan	16.4918
O43586	ENST00000561315	0	nan	16.4918
O43592	ENST00000332707	0	0.945773	24
O43592	ENST00000400935	0	0.945773	24
O43592	ENST00000538086	0	0.945773	24
O43592	ENST00000540203	0	0.945773	24
O43592	ENST00000541842	0	0.945773	24
O43592	ENST00000542958	0.0975676	0.945773	24
O43598	ENST00000230431	0	nan	1.63118
O43598	ENST00000393987	0	nan	1.63118
O43598	ENST00000505042	0	nan	1.63118
O43598	ENST00000509253	0	nan	1.63118
O43615	ENST00000270538	0.0348347	0.976033	11.5382
O43615	ENST00000595831	0	0.976033	11.5382
O43615	ENST00000595876	0	0.976033	11.5382
O43615	ENST00000598481	0	0.976033	11.5382
O43615	ENST00000598675	0.198655	0.976033	11.5382
O43615	ENST00000598968	0	0.976033	11.5382
O43615	ENST00000599650	0	0.976033	11.5382
O43615	ENST00000599939	0	0.976033	11.5382
O43615	ENST00000600000	0	0.976033	11.5382
O43615	ENST00000600748	0	0.976033	11.5382
O43617	ENST00000373159	0	0.970436	16.2999
O43617	ENST00000373162	0.296431	0.970436	16.2999
O43617	ENST00000373166	0.00878558	0.970436	16.2999
O43617	ENST00000462715	0	0.970436	16.2999
O43617	ENST00000469757	0	0.970436	16.2999
O43617	ENST00000497251	0	0.970436	16.2999
O43633	ENST00000312547	0	0.993488	9.46327
O43633	ENST00000597209	0.135278	0.993488	9.46327
O43633	ENST00000597848	0	0.993488	9.46327
O43633	ENST00000600006	0	0.993488	9.46327
O43633	ENST00000600118	0	0.993488	9.46327
O43633	ENST00000600804	0	0.993488	9.46327
O43633	ENST00000601220	0.436986	0.993488	9.46327
O43639	ENST00000233154	0.12717	0.487561	4.17391
O43639	ENST00000451463	0	0.487561	4.17391
O43639	ENST00000522586	0	0.487561	4.17391
O43660	ENST00000302078	0	nan	1.0075
O43660	ENST00000499023	0	nan	1.0075
O43660	ENST00000503251	0	nan	1.0075
O43660	ENST00000503751	0	nan	1.0075
O43660	ENST00000504341	0	nan	1.0075
O43660	ENST00000506192	0	nan	1.0075
O43660	ENST00000506627	0	nan	1.0075
O43660	ENST00000506918	0	nan	1.0075
O43660	ENST00000507125	0	nan	1.0075
O43660	ENST00000509975	0	nan	1.0075
O43660	ENST00000512719	0	nan	1.0075
O43660	ENST00000512773	0	nan	1.0075
O43660	ENST00000515520	0	nan	1.0075
O43674	ENST00000259037	0	nan	5.57721
O43674	ENST00000359944	0	nan	5.57721
O43674	ENST00000468210	0	nan	5.57721
O43674	ENST00000472629	0	nan	5.57721
O43674	ENST00000476587	0	nan	5.57721
O43674	ENST00000477177	0	nan	5.57721
O43674	ENST00000480374	0	nan	5.57721
O43674	ENST00000482604	0	nan	5.57721
O43674	ENST00000488002	0	nan	5.57721
O43674	ENST00000491054	0	nan	5.57721
O43674	ENST00000493716	0	nan	5.57721
O43674	ENST00000493866	0	nan	5.57721
O43674	ENST00000496904	0	nan	5.57721
O43676	ENST00000237889	0.0656047	nan	24
O43676	ENST00000433898	0.0595513	nan	24
O43676	ENST00000450023	0	nan	24
O43677	ENST00000394223	0	nan	0.863568
O43677	ENST00000394225	0	nan	0.863568
O43677	ENST00000507764	0	nan	0.863568
O43677	ENST00000539002	0	nan	0.863568
O43677	ENST00000539387	0	nan	0.863568
O43677	ENST00000544855	0	nan	0.863568
O43678	ENST00000252102	0.00510418	0.986536	23.2804
O43678	ENST00000502960	0	0.986536	23.2804
O43678	ENST00000510680	0	0.986536	23.2804
O43678	ENST00000512088	0.167484	0.986536	23.2804
O43681	ENST00000357332	0.585872	nan	4.7976
O43681	ENST00000586561	0	nan	4.7976
O43681	ENST00000590633	0.116246	nan	4.7976
O43704	ENST00000310613	0.0632056	0.957173	22.8006
O43707	ENST00000252699	0	nan	3.04648
O43707	ENST00000440400	0	nan	3.04648
O43707	ENST00000477174	0	nan	3.04648
O43707	ENST00000489451	0	nan	3.04648
O43707	ENST00000497637	0	nan	3.04648
O43707	ENST00000586538	0	nan	3.04648
O43707	ENST00000588618	0	nan	3.04648
O43709	ENST00000265758	0.195364	0.965584	7.86807
O43709	ENST00000421304	0	0.965584	7.86807
O43709	ENST00000421744	0	0.965584	7.86807
O43709	ENST00000423497	0	0.965584	7.86807
O43709	ENST00000428163	0	0.965584	7.86807
O43709	ENST00000430270	0	0.965584	7.86807
O43709	ENST00000430446	0	0.965584	7.86807
O43709	ENST00000432522	0	0.965584	7.86807
O43709	ENST00000436944	0	0.965584	7.86807
O43709	ENST00000441822	0	0.965584	7.86807
O43709	ENST00000442099	0	0.965584	7.86807
O43709	ENST00000453316	0	0.965584	7.86807
O43709	ENST00000463307	0	0.965584	7.86807
O43709	ENST00000464615	0.24223	0.965584	7.86807
O43709	ENST00000471215	0	0.965584	7.86807
O43709	ENST00000478670	0	0.965584	7.86807
O43709	ENST00000487006	0	0.965584	7.86807
O43709	ENST00000496153	0	0.965584	7.86807
O43715	ENST00000302432	0.0537301	0.881764	0.287856
O43715	ENST00000546954	0.726064	0.881764	0.287856
O43716	ENST00000229384	0.181027	0.823762	8.57571
O43716	ENST00000548171	0	0.823762	8.57571
O43716	ENST00000551765	0.00874767	0.823762	8.57571
O43719	ENST00000218364	0	0.723492	24
O43719	ENST00000425695	0.0367984	0.723492	24
O43719	ENST00000448450	0.0261183	0.723492	24
O43719	ENST00000535601	0	0.723492	24
O43747	ENST00000299980	0	nan	9.30735
O43747	ENST00000393512	0	nan	9.30735
O43747	ENST00000450149	0	nan	9.30735
O43747	ENST00000562934	0	nan	9.30735
O43747	ENST00000563104	0	nan	9.30735
O43747	ENST00000563259	0	nan	9.30735
O43747	ENST00000564155	0	nan	9.30735
O43747	ENST00000565009	0	nan	9.30735
O43747	ENST00000566161	0	nan	9.30735
O43747	ENST00000567583	0	nan	9.30735
O43747	ENST00000569044	0	nan	9.30735
O43747	ENST00000569748	0	nan	9.30735
O43747	ENST00000569975	0	nan	9.30735
O43747	ENST00000570052	0	nan	9.30735
O43752	ENST00000258301	0.575614	0.974434	7.06447
O43752	ENST00000469135	0.0987309	0.974434	7.06447
O43752	ENST00000496476	0	0.974434	7.06447
O43760	ENST00000225777	0	0.996482	24
O43760	ENST00000588282	0.062026	0.996482	24
O43760	ENST00000589168	0	0.996482	24
O43760	ENST00000590201	0.052802	0.996482	24
O43760	ENST00000591770	0	0.996482	24
O43760	ENST00000592456	0	0.996482	24
O43765	ENST00000221566	0	nan	9.46327
O43765	ENST00000591984	0	nan	9.46327
O43768	ENST00000271690	0	0.882162	1.11544
O43768	ENST00000339643	0.254488	0.882162	1.11544
O43768	ENST00000361532	0	0.882162	1.11544
O43768	ENST00000361631	0	0.882162	1.11544
O43768	ENST00000362052	0	0.882162	1.11544
O43768	ENST00000369014	0	0.882162	1.11544
O43768	ENST00000369016	0	0.882162	1.11544
O43768	ENST00000503241	0	0.882162	1.11544
O43768	ENST00000503345	0	0.882162	1.11544
O43768	ENST00000505321	0	0.882162	1.11544
O43768	ENST00000513281	0	0.882162	1.11544
O43772	ENST00000319017	0.645239	nan	3.77811
O43772	ENST00000479050	0.103567	nan	3.77811
O43776	ENST00000256854	0.344025	0.961357	8.86357
O43776	ENST00000411676	0	0.961357	8.86357
O43776	ENST00000587366	0	0.961357	8.86357
O43776	ENST00000587675	0	0.961357	8.86357
O43776	ENST00000589314	0	0.961357	8.86357
O43776	ENST00000590123	0	0.961357	8.86357
O43805	ENST00000322310	0.732307	0.911721	4.58171
O43805	ENST00000459860	0.0267727	0.911721	4.58171
O43805	ENST00000463511	0	0.911721	4.58171
O43805	ENST00000464553	0	0.911721	4.58171
O43809	ENST00000300291	0.0698037	0.939363	24
O43809	ENST00000563362	0	0.939363	24
O43809	ENST00000563860	0	0.939363	24
O43809	ENST00000567110	0	0.939363	24
O43813	ENST00000233714	0	0.979662	20.5097
O43813	ENST00000412863	0	0.979662	20.5097
O43813	ENST00000431941	0	0.979662	20.5097
O43813	ENST00000443314	0	0.979662	20.5097
O43813	ENST00000450366	0	0.979662	20.5097
O43815	ENST00000263918	0	0.967143	17.919
O43818	ENST00000232888	0.634083	0.906519	8.14393
O43819	ENST00000395693	0.0306481	0.691413	9.16342
O43819	ENST00000423348	0	0.691413	9.16342
O43819	ENST00000439934	0.209777	0.691413	9.16342
O43819	ENST00000535425	0	0.691413	9.16342
O43819	ENST00000543927	0	0.691413	9.16342
O43823	ENST00000269701	0	0.941472	3.04648
O43823	ENST00000537303	0	0.941472	3.04648
O43823	ENST00000595416	0	0.941472	3.04648
O43823	ENST00000598597	0.124982	0.941472	3.04648
O43824	ENST00000326153	0.539651	0.984354	0.131934
O43824	ENST00000485332	-1.08152	0.984354	0.131934
O43829	ENST00000357006	0	0.709381	12.3898
O43829	ENST00000400143	0	0.709381	12.3898
O43829	ENST00000578327	0	0.709381	12.3898
O43829	ENST00000582388	0	0.709381	12.3898
O43829	ENST00000585253	0.0583778	0.709381	12.3898
O43837	ENST00000380843	0	0.98766	1.96702
O43837	ENST00000380851	0	0.98766	1.96702
O43837	ENST00000462967	0	0.98766	1.96702
O43837	ENST00000466494	0	0.98766	1.96702
O43837	ENST00000466999	0	0.98766	1.96702
O43837	ENST00000477689	0	0.98766	1.96702
O43837	ENST00000479376	0	0.98766	1.96702
O43837	ENST00000488299	0.154183	0.98766	1.96702
O43837	ENST00000491065	0	0.98766	1.96702
O43837	ENST00000492240	0	0.98766	1.96702
O43847	ENST00000352171	0.0755679	0.955042	13.997
O43847	ENST00000354831	0	0.955042	13.997
O43847	ENST00000464385	0	0.955042	13.997
O43847	ENST00000473805	0.123308	0.955042	13.997
O43847	ENST00000475310	0	0.955042	13.997
O43847	ENST00000483007	0	0.955042	13.997
O43847	ENST00000485608	0	0.955042	13.997
O43847	ENST00000491410	0	0.955042	13.997
O43847	ENST00000539524	0	0.955042	13.997
O43847	ENST00000544028	0	0.955042	13.997
O43852	ENST00000249364	0	0.995274	1.69115
O43852	ENST00000449187	0.373643	0.995274	1.69115
O43852	ENST00000479257	0	0.995274	1.69115
O43852	ENST00000493278	0.0152477	0.995274	1.69115
O43852	ENST00000535011	0	0.995274	1.69115
O43852	ENST00000542996	0	0.995274	1.69115
O43865	ENST00000369799	0	0.942761	0.575712
O43865	ENST00000469401	0.406648	0.942761	0.575712
O43865	ENST00000475081	0.348243	0.942761	0.575712
O43865	ENST00000481423	0	0.942761	0.575712
O43896	ENST00000320785	0.280475	nan	3.31034
O43896	ENST00000572959	0.194568	nan	3.31034
O43896	ENST00000574165	0	nan	3.31034
O43900	ENST00000376310	0.0807698	0.827144	5.34933
O43900	ENST00000376317	0	0.827144	5.34933
O43900	ENST00000453382	0.577345	0.827144	5.34933
O43913	ENST00000297431	0	0.947786	21.8771
O43913	ENST00000447452	0	0.947786	21.8771
O43913	ENST00000463152	0	0.947786	21.8771
O43913	ENST00000477223	0	0.947786	21.8771
O43913	ENST00000485726	0.0978293	0.947786	21.8771
O43920	ENST00000372967	0	0.861252	17.1034
O43920	ENST00000372969	0	0.861252	17.1034
O43924	ENST00000287600	0	0.893736	23.7481
O43924	ENST00000409772	0	0.893736	23.7481
O43924	ENST00000428104	0	0.893736	23.7481
O43924	ENST00000477748	0	0.893736	23.7481
O43924	ENST00000486044	0	0.893736	23.7481
O43929	ENST00000264169	0	nan	6.17691
O43929	ENST00000392857	0	nan	6.17691
O43929	ENST00000416719	0	nan	6.17691
O43929	ENST00000440042	0	nan	6.17691
O43929	ENST00000457954	0	nan	6.17691
O43929	ENST00000478904	0	nan	6.17691
O43929	ENST00000481488	0	nan	6.17691
O43929	ENST00000483608	0	nan	6.17691
O43929	ENST00000488761	0	nan	6.17691
O43929	ENST00000495601	0	nan	6.17691
O43929	ENST00000535373	0	nan	6.17691
O60216	ENST00000297338	0	0.968199	24
O60216	ENST00000517485	0.0112435	0.968199	24
O60216	ENST00000517749	0	0.968199	24
O60216	ENST00000518055	0	0.968199	24
O60216	ENST00000519469	0	0.968199	24
O60216	ENST00000520992	0	0.968199	24
O60216	ENST00000523547	0	0.968199	24
O60216	ENST00000523986	0.0171671	0.968199	24
O60220	ENST00000372902	0	0.988306	5.12144
O60220	ENST00000480575	0	0.988306	5.12144
O60231	ENST00000376437	0.0359381	0.958434	9.91904
O60231	ENST00000376442	0.507597	0.958434	9.91904
O60231	ENST00000480966	0.0124618	0.958434	9.91904
O60232	ENST00000527413	0.873832	0.921627	5.46927
O60232	ENST00000527920	0.129879	0.921627	5.46927
O60232	ENST00000531405	0	0.921627	5.46927
O60234	ENST00000253054	0	0.812461	19.6342
O60234	ENST00000594700	0	0.812461	19.6342
O60234	ENST00000595207	0	0.812461	19.6342
O60234	ENST00000595636	0	0.812461	19.6342
O60234	ENST00000596583	0.0111822	0.812461	19.6342
O60234	ENST00000597595	0	0.812461	19.6342
O60234	ENST00000598034	0	0.812461	19.6342
O60234	ENST00000598218	0	0.812461	19.6342
O60234	ENST00000601387	0.201239	0.812461	19.6342
O60234	ENST00000602185	0	0.812461	19.6342
O60244	ENST00000324817	0	0.963556	1.76312
O60244	ENST00000416199	0.186982	0.963556	1.76312
O60244	ENST00000433003	0	0.963556	1.76312
O60244	ENST00000463072	0	0.963556	1.76312
O60244	ENST00000472736	0	0.963556	1.76312
O60244	ENST00000482034	0	0.963556	1.76312
O60244	ENST00000492219	0.0678583	0.963556	1.76312
O60244	ENST00000495865	0	0.963556	1.76312
O60256	ENST00000268835	0	nan	5.69715
O60256	ENST00000395656	0	nan	5.69715
O60256	ENST00000412418	0	nan	5.69715
O60256	ENST00000419284	0	nan	5.69715
O60256	ENST00000422237	0	nan	5.69715
O60256	ENST00000455992	0	nan	5.69715
O60256	ENST00000460724	0	nan	5.69715
O60256	ENST00000466106	0	nan	5.69715
O60256	ENST00000478622	0	nan	5.69715
O60256	ENST00000536323	0	nan	5.69715
O60256	ENST00000574451	0	nan	5.69715
O60256	ENST00000575228	0	nan	5.69715
O60256	ENST00000575337	0	nan	5.69715
O60256	ENST00000576355	0	nan	5.69715
O60264	ENST00000283131	0	0.720131	16.4918
O60264	ENST00000508573	0	0.720131	16.4918
O60264	ENST00000515531	0	0.720131	16.4918
O60271	ENST00000262013	0	nan	10.7106
O60271	ENST00000357122	0	nan	10.7106
O60271	ENST00000502329	0	nan	10.7106
O60271	ENST00000505173	0	nan	10.7106
O60271	ENST00000506483	0	nan	10.7106
O60271	ENST00000506500	0	nan	10.7106
O60271	ENST00000510283	0	nan	10.7106
O60271	ENST00000511312	0	nan	10.7106
O60271	ENST00000511795	0	nan	10.7106
O60271	ENST00000511987	0	nan	10.7106
O60271	ENST00000513827	0	nan	10.7106
O60271	ENST00000513906	0	nan	10.7106
O60271	ENST00000514205	0	nan	10.7106
O60271	ENST00000514613	0	nan	10.7106
O60271	ENST00000515685	0	nan	10.7106
O60281	ENST00000369577	0	0.847765	2.17091
O60281	ENST00000369578	0.0927379	0.847765	2.17091
O60281	ENST00000392985	0.164539	0.847765	2.17091
O60282	ENST00000435030	0	0.732737	1.3913
O60282	ENST00000460377	0.0836886	0.732737	1.3913
O60282	ENST00000482151	0	0.732737	1.3913
O60287	ENST00000382751	0.166698	0.775084	13.2654
O60287	ENST00000480196	0	0.775084	13.2654
O60292	ENST00000222345	0	nan	23.2804
O60292	ENST00000594553	0	nan	23.2804
O60292	ENST00000595495	0	nan	23.2804
O60292	ENST00000596403	0	nan	23.2804
O60292	ENST00000599644	0	nan	23.2804
O60292	ENST00000600919	0	nan	23.2804
O60292	ENST00000601054	0	nan	23.2804
O60292	ENST00000601222	0	nan	23.2804
O60292	ENST00000601881	0	nan	23.2804
O60294	ENST00000305641	0.757732	nan	2.17091
O60306	ENST00000156471	0.117671	0.908139	17.919
O60306	ENST00000543879	0	0.908139	17.919
O60306	ENST00000558202	0	0.908139	17.919
O60306	ENST00000559090	0	0.908139	17.919
O60306	ENST00000559767	0	0.908139	17.919
O60306	ENST00000560117	0	0.908139	17.919
O60307	ENST00000601226	0	0.396162	10.3988
O60307	ENST00000608648	0.0546634	0.396162	10.3988
O60318	ENST00000291688	0.0414641	0.593036	24
O60318	ENST00000426537	0	0.593036	24
O60318	ENST00000467026	0	0.593036	24
O60318	ENST00000479557	0	0.593036	24
O60318	ENST00000481113	0	0.593036	24
O60318	ENST00000486937	0	0.593036	24
O60318	ENST00000494755	0	0.593036	24
O60318	ENST00000495475	0	0.593036	24
O60318	ENST00000496607	0	0.593036	24
O60341	ENST00000356634	0	nan	5.81709
O60341	ENST00000400181	0	nan	5.81709
O60341	ENST00000465864	0	nan	5.81709
O60341	ENST00000481879	0	nan	5.81709
O60341	ENST00000494920	0	nan	5.81709
O60341	ENST00000602503	0	nan	5.81709
O60449	ENST00000263636	0.320863	0.961321	0.23988
O60449	ENST00000484559	0	0.961321	0.23988
O60449	ENST00000492955	0.94849	0.961321	0.23988
O60476	ENST00000356554	0.31056	0.861184	1.57121
O60476	ENST00000421535	0	0.861184	1.57121
O60476	ENST00000422329	0	0.861184	1.57121
O60476	ENST00000449370	0	0.861184	1.57121
O60486	ENST00000258526	0.292229	0.978721	1.63118
O60486	ENST00000545312	0	0.978721	1.63118
O60486	ENST00000546659	0	0.978721	1.63118
O60486	ENST00000547057	0	0.978721	1.63118
O60486	ENST00000549187	0.491485	0.978721	1.63118
O60486	ENST00000551495	0	0.978721	1.63118
O60493	ENST00000230085	0.179604	0.965313	3.31034
O60493	ENST00000349379	0	0.965313	3.31034
O60493	ENST00000368979	0	0.965313	3.31034
O60493	ENST00000426155	0.229338	0.965313	3.31034
O60496	ENST00000276420	0	0.992506	17.1034
O60496	ENST00000518197	0	0.992506	17.1034
O60496	ENST00000522011	0	0.992506	17.1034
O60496	ENST00000523932	0	0.992506	17.1034
O60496	ENST00000524001	0	0.992506	17.1034
O60499	ENST00000242770	0.00987479	0.936789	5.69715
O60499	ENST00000587230	0	0.936789	5.69715
O60499	ENST00000588848	0.158819	0.936789	5.69715
O60499	ENST00000589083	0	0.936789	5.69715
O60499	ENST00000591197	0	0.936789	5.69715
O60499	ENST00000591415	0	0.936789	5.69715
O60506	ENST00000355238	0.463005	0.927047	11.3703
O60506	ENST00000369622	0	0.927047	11.3703
O60508	ENST00000307731	0	nan	12.5577
O60508	ENST00000368932	0	nan	12.5577
O60508	ENST00000431461	0	nan	12.5577
O60508	ENST00000445340	0	nan	12.5577
O60508	ENST00000606893	0	nan	12.5577
O60516	ENST00000310331	0	0.716262	3.77811
O60547	ENST00000380805	0	0.987725	2.09895
O60547	ENST00000380815	0.121818	0.987725	2.09895
O60547	ENST00000467288	0	0.987725	2.09895
O60547	ENST00000476972	0	0.987725	2.09895
O60547	ENST00000486793	0	0.987725	2.09895
O60547	ENST00000530075	0	0.987725	2.09895
O60547	ENST00000531690	0.0938546	0.987725	2.09895
O60551	ENST00000378150	0	nan	19.4183
O60551	ENST00000378165	0	nan	19.4183
O60551	ENST00000466201	0	nan	19.4183
O60551	ENST00000478580	0	nan	19.4183
O60551	ENST00000486786	0	nan	19.4183
O60563	ENST00000261900	0	nan	16.096
O60563	ENST00000417344	0	nan	16.096
O60563	ENST00000550457	0	nan	16.096
O60563	ENST00000551989	0	nan	16.096
O60566	ENST00000287598	0	nan	22.3328
O60568	ENST00000223127	0	nan	0.695652
O60568	ENST00000424135	0	nan	0.695652
O60568	ENST00000460132	0	nan	0.695652
O60568	ENST00000460475	0	nan	0.695652
O60568	ENST00000463479	0	nan	0.695652
O60568	ENST00000466881	0	nan	0.695652
O60568	ENST00000478082	0	nan	0.695652
O60568	ENST00000478264	0	nan	0.695652
O60568	ENST00000487563	0	nan	0.695652
O60568	ENST00000489927	0	nan	0.695652
O60603	ENST00000260010	0	0.934167	3.22639
O60613	ENST00000331835	0	nan	4.58171
O60613	ENST00000370554	0.00730115	nan	4.58171
O60613	ENST00000401030	0	nan	4.58171
O60613	ENST00000467557	0.0412039	nan	4.58171
O60613	ENST00000469566	0	nan	4.58171
O60613	ENST00000497861	0	nan	4.58171
O60664	ENST00000221957	0	nan	7.86807
O60664	ENST00000585479	0	nan	7.86807
O60664	ENST00000587462	0	nan	7.86807
O60669	ENST00000547379	0	0.761867	24
O60669	ENST00000549033	0.0245307	0.761867	24
O60669	ENST00000549465	0	0.761867	24
O60669	ENST00000552432	0.131161	0.761867	24
O60671	ENST00000325577	0	nan	3.49025
O60671	ENST00000382038	0.125653	nan	3.49025
O60671	ENST00000506311	0	nan	3.49025
O60671	ENST00000512192	0	nan	3.49025
O60671	ENST00000513914	0	nan	3.49025
O60674	ENST00000381652	0.537285	0.989633	4.58171
O60674	ENST00000487310	0.288785	0.989633	4.58171
O60675	ENST00000343242	0	0.991318	3.68216
O60675	ENST00000403150	0	0.991318	3.68216
O60675	ENST00000406174	0.155768	0.991318	3.68216
O60678	ENST00000330796	0.0765796	0.993982	8.43178
[truncated: 27,626 more rows]

## Sheet: Treg
gene_name	splice_name	coef	gene_corr	time_delay (hours)
ENSG00000000419	ENST00000371588	0	nan	2.178
ENSG00000000419	ENST00000466152	0	nan	2.178
ENSG00000000419	ENST00000371582	0	nan	2.178
ENSG00000000457	ENST00000367771	0.516958	0.646568	24
ENSG00000000457	ENST00000470238	0	0.646568	24
ENSG00000001084	ENST00000509541	0.325631	0.901411	0.264
ENSG00000001084	ENST00000229416	0.181191	0.901411	0.264
ENSG00000001084	ENST00000515580	0	0.901411	0.264
ENSG00000001084	ENST00000510837	0.111791	0.901411	0.264
ENSG00000001084	ENST00000504353	0	0.901411	0.264
ENSG00000001084	ENST00000514373	0	0.901411	0.264
ENSG00000001084	ENST00000514004	0.193921	0.901411	0.264
ENSG00000001167	ENST00000341376	0	nan	24
ENSG00000001167	ENST00000353205	0	nan	24
ENSG00000001497	ENST00000374807	0.462048	0.846405	0
ENSG00000001497	ENST00000374811	0.330876	0.846405	0
ENSG00000001497	ENST00000484069	0.850366	0.846405	0
ENSG00000001629	ENST00000265742	0.433488	0.663898	24
ENSG00000001629	ENST00000465883	0	0.663898	24
ENSG00000001630	ENST00000003100	0	nan	20.514
ENSG00000001630	ENST00000450723	0	nan	20.514
ENSG00000001630	ENST00000482924	0	nan	20.514
ENSG00000001631	ENST00000486261	0	nan	24
ENSG00000001631	ENST00000475770	0	nan	24
ENSG00000001631	ENST00000487168	0	nan	24
ENSG00000001631	ENST00000452773	0	nan	24
ENSG00000002330	ENST00000394532	0	nan	19.632
ENSG00000002330	ENST00000493798	0	nan	19.632
ENSG00000002549	ENST00000226299	0	0.565338	6.804
ENSG00000002549	ENST00000508497	0	0.565338	6.804
ENSG00000002549	ENST00000512397	0	0.565338	6.804
ENSG00000002549	ENST00000606142	0.356411	0.565338	6.804
ENSG00000002549	ENST00000503467	0.0197369	0.565338	6.804
ENSG00000002586	ENST00000381192	0.414264	0.802259	0.474
ENSG00000002586	ENST00000497752	0.297492	0.802259	0.474
ENSG00000002822	ENST00000437877	0	nan	1.572
ENSG00000002822	ENST00000429625	0	nan	1.572
ENSG00000002834	ENST00000318008	0	nan	24
ENSG00000002834	ENST00000584106	0	nan	24
ENSG00000002834	ENST00000581485	0	nan	24
ENSG00000002834	ENST00000579123	0	nan	24
ENSG00000003056	ENST00000000412	0.0264496	0.991817	4.908
ENSG00000003056	ENST00000537621	-1.30133	0.991817	4.908
ENSG00000003056	ENST00000543258	0.162939	0.991817	4.908
ENSG00000003056	ENST00000543834	1.04967	0.991817	4.908
ENSG00000003056	ENST00000544245	0.74084	0.991817	4.908
ENSG00000003056	ENST00000540837	0.986314	0.991817	4.908
ENSG00000003056	ENST00000543159	-1.14141	0.991817	4.908
ENSG00000003400	ENST00000286186	0.425346	0.999996	16.296
ENSG00000003400	ENST00000460140	0.439937	0.999996	16.296
ENSG00000003400	ENST00000272879	0.040094	0.999996	16.296
ENSG00000003400	ENST00000374650	0.496841	0.999996	16.296
ENSG00000003400	ENST00000484926	0.193432	0.999996	16.296
ENSG00000003400	ENST00000471191	0.0609013	0.999996	16.296
ENSG00000003400	ENST00000485408	0.914128	0.999996	16.296
ENSG00000003509	ENST00000474154	0	0.511229	12.048
ENSG00000003509	ENST00000002125	0.280819	0.511229	12.048
ENSG00000003509	ENST00000474257	0	0.511229	12.048
ENSG00000003756	ENST00000347869	0	nan	24
ENSG00000003756	ENST00000469838	0	nan	24
ENSG00000003756	ENST00000464087	0	nan	24
ENSG00000003756	ENST00000492472	0	nan	24
ENSG00000003756	ENST00000417905	0	nan	24
ENSG00000003756	ENST00000395174	0	nan	24
ENSG00000003756	ENST00000496179	0	nan	24
ENSG00000003756	ENST00000471995	0	nan	24
ENSG00000003756	ENST00000494360	0	nan	24
ENSG00000003756	ENST00000489437	0	nan	24
ENSG00000003756	ENST00000475128	0	nan	24
ENSG00000003756	ENST00000493993	0	nan	24
ENSG00000003756	ENST00000475590	0	nan	24
ENSG00000003756	ENST00000492430	0	nan	24
ENSG00000003756	ENST00000479275	0	nan	24
ENSG00000003756	ENST00000464988	0	nan	24
ENSG00000004059	ENST00000000233	0	nan	15.126
ENSG00000004059	ENST00000463733	0	nan	15.126
ENSG00000004059	ENST00000467281	0	nan	15.126
ENSG00000004059	ENST00000489673	0	nan	15.126
ENSG00000004059	ENST00000459680	0	nan	15.126
ENSG00000004455	ENST00000373449	0	nan	11.208
ENSG00000004455	ENST00000354858	0	nan	11.208
ENSG00000004455	ENST00000469238	0	nan	11.208
ENSG00000004455	ENST00000551979	0	nan	11.208
ENSG00000004468	ENST00000226279	0.262692	0.493102	2.034
ENSG00000004468	ENST00000506191	0	0.493102	2.034
ENSG00000004468	ENST00000511430	0	0.493102	2.034
ENSG00000004478	ENST00000543037	0	nan	18.768
ENSG00000004478	ENST00000540260	0	nan	18.768
ENSG00000004478	ENST00000001008	0	nan	18.768
ENSG00000004487	ENST00000356634	0	0.724583	10.878
ENSG00000004487	ENST00000481879	0	0.724583	10.878
ENSG00000004487	ENST00000494920	0	0.724583	10.878
ENSG00000004487	ENST00000602503	0.410973	0.724583	10.878
ENSG00000004534	ENST00000266022	0	nan	24
ENSG00000004534	ENST00000493652	0	nan	24
ENSG00000004534	ENST00000425608	0	nan	24
ENSG00000004534	ENST00000483350	0	nan	24
ENSG00000004534	ENST00000466247	0	nan	24
ENSG00000004534	ENST00000478026	0	nan	24
ENSG00000004700	ENST00000444129	0.409606	0.942948	24
ENSG00000004700	ENST00000421138	0.85737	0.942948	24
ENSG00000004766	ENST00000251739	0	nan	8.58
ENSG00000004766	ENST00000305866	0	nan	8.58
ENSG00000004766	ENST00000485994	0	nan	8.58
ENSG00000004766	ENST00000476413	0	nan	8.58
ENSG00000004766	ENST00000495039	0	nan	8.58
ENSG00000004766	ENST00000484954	0	nan	8.58
ENSG00000004766	ENST00000485140	0	nan	8.58
ENSG00000004766	ENST00000480943	0	nan	8.58
ENSG00000004766	ENST00000443443	0	nan	8.58
ENSG00000004779	ENST00000007516	0	0.605076	3.78
ENSG00000004779	ENST00000570319	0	0.605076	3.78
ENSG00000004779	ENST00000567761	0.245066	0.605076	3.78
ENSG00000004864	ENST00000494085	0	nan	24
ENSG00000004864	ENST00000492869	0	nan	24
ENSG00000004897	ENST00000066544	0	nan	0.78
ENSG00000004897	ENST00000531206	0	nan	0.78
ENSG00000004897	ENST00000527547	0	nan	0.78
ENSG00000004961	ENST00000321143	0.299757	0.899088	6.3
ENSG00000004961	ENST00000380762	1.02079	0.899088	6.3
ENSG00000004975	ENST00000005340	0.0768312	0.987924	2.328
ENSG00000004975	ENST00000576840	0	0.987924	2.328
ENSG00000004975	ENST00000571745	0.967073	0.987924	2.328
ENSG00000004975	ENST00000576285	0	0.987924	2.328
ENSG00000004975	ENST00000573354	0	0.987924	2.328
ENSG00000004975	ENST00000574591	0.126843	0.987924	2.328
ENSG00000004975	ENST00000577154	0.274708	0.987924	2.328
ENSG00000004975	ENST00000572285	1.10815	0.987924	2.328
ENSG00000004975	ENST00000576439	0.0894409	0.987924	2.328
ENSG00000005007	ENST00000262803	0.574579	0.998335	23.754
ENSG00000005007	ENST00000599848	0.968958	0.998335	23.754
ENSG00000005007	ENST00000601689	0.516011	0.998335	23.754
ENSG00000005007	ENST00000594243	0.714058	0.998335	23.754
ENSG00000005007	ENST00000596842	0.59142	0.998335	23.754
ENSG00000005007	ENST00000600689	0.049951	0.998335	23.754
ENSG00000005022	ENST00000317881	0.0940495	0.931194	23.754
ENSG00000005022	ENST00000475354	0	0.931194	23.754
ENSG00000005022	ENST00000463551	0.944884	0.931194	23.754
ENSG00000005059	ENST00000394650	0	nan	9.018
ENSG00000005059	ENST00000472310	0	nan	9.018
ENSG00000005059	ENST00000515114	0	nan	9.018
ENSG00000005059	ENST00000494604	0	nan	9.018
ENSG00000005100	ENST00000225296	0.402024	0.562034	15.126
ENSG00000005100	ENST00000575153	0	0.562034	15.126
ENSG00000005156	ENST00000378526	0	nan	10.716
ENSG00000005156	ENST00000590181	0	nan	10.716
ENSG00000005156	ENST00000586435	0	nan	10.716
ENSG00000005156	ENST00000590630	0	nan	10.716
ENSG00000005156	ENST00000586058	0	nan	10.716
ENSG00000005156	ENST00000588713	0	nan	10.716
ENSG00000005156	ENST00000593099	0	nan	10.716
ENSG00000005156	ENST00000586119	0	nan	10.716
ENSG00000005175	ENST00000005386	0.606056	0.768762	0.036
ENSG00000005175	ENST00000548296	0.112667	0.768762	0.036
ENSG00000005175	ENST00000547706	0	0.768762	0.036
ENSG00000005175	ENST00000551293	0	0.768762	0.036
ENSG00000005187	ENST00000289416	0.399522	0.60185	0.06
ENSG00000005187	ENST00000567006	0.285668	0.60185	0.06
ENSG00000005194	ENST00000394391	0	nan	0.378
ENSG00000005194	ENST00000564885	0	nan	0.378
ENSG00000005194	ENST00000569246	0	nan	0.378
ENSG00000005194	ENST00000566284	0	nan	0.378
ENSG00000005302	ENST00000312196	0.0412587	0.999886	3.684
ENSG00000005302	ENST00000337339	0	0.999886	3.684
ENSG00000005302	ENST00000380693	0.14838	0.999886	3.684
ENSG00000005302	ENST00000478462	0.407615	0.999886	3.684
ENSG00000005302	ENST00000482871	0.326998	0.999886	3.684
ENSG00000005302	ENST00000473806	0.0694162	0.999886	3.684
ENSG00000005302	ENST00000494268	0.22635	0.999886	3.684
ENSG00000005302	ENST00000467141	0	0.999886	3.684
ENSG00000005302	ENST00000473380	0.0985494	0.999886	3.684
ENSG00000005339	ENST00000262367	0	0.918915	4.8
ENSG00000005339	ENST00000571763	0	0.918915	4.8
ENSG00000005339	ENST00000576720	0.511025	0.918915	4.8
ENSG00000005339	ENST00000574740	0	0.918915	4.8
ENSG00000005339	ENST00000573517	0	0.918915	4.8
ENSG00000005339	ENST00000572569	0.180798	0.918915	4.8
ENSG00000005339	ENST00000573672	0	0.918915	4.8
ENSG00000005339	ENST00000571826	0	0.918915	4.8
ENSG00000005339	ENST00000575237	0.0762869	0.918915	4.8
ENSG00000005448	ENST00000348227	0.969434	0.972545	6.426
ENSG00000005448	ENST00000482880	0.0188362	0.972545	6.426
ENSG00000005448	ENST00000482605	0.00652085	0.972545	6.426
ENSG00000005483	ENST00000311117	0.322951	0.880253	1.014
ENSG00000005483	ENST00000495267	0	0.880253	1.014
ENSG00000005483	ENST00000476671	0	0.880253	1.014
ENSG00000005483	ENST00000485619	0	0.880253	1.014
ENSG00000005483	ENST00000468607	0.405096	0.880253	1.014
ENSG00000005483	ENST00000496191	0	0.880253	1.014
ENSG00000005483	ENST00000479838	0.00582731	0.880253	1.014
ENSG00000005700	ENST00000306270	0.563841	0.786962	5.238
ENSG00000005700	ENST00000508381	0	0.786962	5.238
ENSG00000005700	ENST00000445419	0.0668777	0.786962	5.238
ENSG00000005700	ENST00000369751	0.322561	0.786962	5.238
ENSG00000005801	ENST00000354599	0	0.929237	9.018
ENSG00000005801	ENST00000429541	0.01102	0.929237	9.018
ENSG00000005801	ENST00000529789	0.825392	0.929237	9.018
ENSG00000005801	ENST00000525313	0.00947534	0.929237	9.018
ENSG00000005801	ENST00000330692	0	0.929237	9.018
ENSG00000005801	ENST00000343338	0.213324	0.929237	9.018
ENSG00000005810	ENST00000544440	0.426947	0.979872	24
ENSG00000005810	ENST00000429715	0	0.979872	24
ENSG00000005810	ENST00000498073	0.0652473	0.979872	24
ENSG00000005810	ENST00000466564	0.815072	0.979872	24
ENSG00000005810	ENST00000486679	0.0824642	0.979872	24
ENSG00000005812	ENST00000485797	0	nan	0.87
ENSG00000005812	ENST00000477982	0	nan	0.87
ENSG00000005812	ENST00000355619	0	nan	0.87
ENSG00000005812	ENST00000417323	0	nan	0.87
ENSG00000005812	ENST00000470210	0	nan	0.87
ENSG00000005844	ENST00000356798	0	0.999853	0.102
ENSG00000005844	ENST00000569570	0.933445	0.999853	0.102
ENSG00000005844	ENST00000358164	0.0880515	0.999853	0.102
ENSG00000005844	ENST00000565864	0.298513	0.999853	0.102
ENSG00000005844	ENST00000564118	0.319799	0.999853	0.102
ENSG00000005844	ENST00000569725	0.163081	0.999853	0.102
ENSG00000005844	ENST00000566149	0.749706	0.999853	0.102
ENSG00000005844	ENST00000564935	0	0.999853	0.102
ENSG00000005844	ENST00000568987	0.537344	0.999853	0.102
ENSG00000005844	ENST00000562020	0	0.999853	0.102
ENSG00000005844	ENST00000564632	0.581057	0.999853	0.102
ENSG00000005882	ENST00000503176	0	nan	4.272
ENSG00000005882	ENST00000508960	0	nan	4.272
ENSG00000005882	ENST00000505897	0	nan	4.272
ENSG00000005882	ENST00000515040	0	nan	4.272
ENSG00000005882	ENST00000506242	0	nan	4.272
ENSG00000005882	ENST00000503076	0	nan	4.272
ENSG00000005882	ENST00000512204	0	nan	4.272
ENSG00000005882	ENST00000506647	0	nan	4.272
ENSG00000005889	ENST00000428571	0.2062	0.43661	6.426
ENSG00000005889	ENST00000379188	0	0.43661	6.426
ENSG00000005893	ENST00000434600	0.612011	0.792721	3.054
ENSG00000005893	ENST00000200639	0	0.792721	3.054
ENSG00000005893	ENST00000371335	0.208501	0.792721	3.054
ENSG00000006007	ENST00000353258	0.361852	0.824262	22.104
ENSG00000006007	ENST00000563645	0	0.824262	22.104
ENSG00000006007	ENST00000569899	0	0.824262	22.104
ENSG00000006194	ENST00000219069	0	0.80788	6.804
ENSG00000006194	ENST00000573578	0	0.80788	6.804
ENSG00000006194	ENST00000575823	0.64787	0.80788	6.804
ENSG00000006459	ENST00000397560	0.913003	0.950564	19.2
ENSG00000006459	ENST00000478996	0.0567707	0.950564	19.2
ENSG00000006530	ENST00000355413	0	nan	24
ENSG00000006530	ENST00000465241	0	nan	24
ENSG00000006530	ENST00000496784	0	nan	24
ENSG00000006530	ENST00000494053	0	nan	24
ENSG00000006625	ENST00000440082	0.698437	0.665674	1.512
ENSG00000006625	ENST00000275428	0.104078	0.665674	1.512
ENSG00000006625	ENST00000409436	0.122318	0.665674	1.512
ENSG00000006715	ENST00000310301	0	nan	7.2
ENSG00000006715	ENST00000490924	0	nan	7.2
ENSG00000006715	ENST00000482217	0	nan	7.2
ENSG00000006715	ENST00000462429	0	nan	7.2
ENSG00000006744	ENST00000480891	0.255	0.999999	16.896
ENSG00000006744	ENST00000484122	0.195727	0.999999	16.896
ENSG00000006744	ENST00000338034	0.355236	0.999999	16.896
ENSG00000006744	ENST00000465825	0.18498	0.999999	16.896
ENSG00000006744	ENST00000487229	0.175295	0.999999	16.896
ENSG00000006744	ENST00000426905	0.49588	0.999999	16.896
ENSG00000006744	ENST00000492559	0.8492	0.999999	16.896
ENSG00000006744	ENST00000578991	0.044028	0.999999	16.896
ENSG00000007080	ENST00000445755	0.983191	0.911223	6.18
ENSG00000007080	ENST00000602080	0.153832	0.911223	6.18
ENSG00000007080	ENST00000596123	0.361408	0.911223	6.18
ENSG00000007168	ENST00000397195	0.245015	0.99972	24
ENSG00000007168	ENST00000571289	0.274546	0.99972	24
ENSG00000007168	ENST00000574816	-1.0288	0.99972	24
ENSG00000007168	ENST00000609078	1.33389	0.99972	24
ENSG00000007168	ENST00000571495	0.111805	0.99972	24
ENSG00000007168	ENST00000610190	0.244128	0.99972	24
ENSG00000007168	ENST00000574213	0.0431656	0.99972	24
ENSG00000007255	ENST00000006275	0.00230432	0.81167	1.638
ENSG00000007255	ENST00000585934	0.679643	0.81167	1.638
ENSG00000007255	ENST00000587818	0.395811	0.81167	1.638
ENSG00000007545	ENST00000498594	0.833874	0.924838	10.554
ENSG00000007545	ENST00000466562	0	0.924838	10.554
ENSG00000007545	ENST00000467286	0	0.924838	10.554
ENSG00000007545	ENST00000468839	0.0209604	0.924838	10.554
ENSG00000007923	ENST00000465508	0	nan	4.374
ENSG00000007923	ENST00000377577	0	nan	4.374
ENSG00000007923	ENST00000426784	0	nan	4.374
ENSG00000007923	ENST00000485073	0	nan	4.374
ENSG00000008018	ENST00000262193	0	0.777467	24
ENSG00000008018	ENST00000462957	0.367857	0.777467	24
ENSG00000008130	ENST00000341426	0.355969	0.970276	20.964
ENSG00000008130	ENST00000480499	0.308984	0.970276	20.964
ENSG00000008130	ENST00000497747	0	0.970276	20.964
ENSG00000008130	ENST00000477235	0.0645041	0.970276	20.964
ENSG00000008130	ENST00000497615	0	0.970276	20.964
ENSG00000008130	ENST00000492845	0.417678	0.970276	20.964
ENSG00000008130	ENST00000460602	0.225703	0.970276	20.964
ENSG00000008130	ENST00000464373	0	0.970276	20.964
ENSG00000008294	ENST00000262013	0	nan	24
ENSG00000008294	ENST00000357122	0	nan	24
ENSG00000008294	ENST00000506500	0	nan	24
ENSG00000008294	ENST00000511312	0	nan	24
ENSG00000008294	ENST00000514613	0	nan	24
ENSG00000008294	ENST00000505173	0	nan	24
ENSG00000008294	ENST00000506483	0	nan	24
ENSG00000008294	ENST00000513827	0	nan	24
ENSG00000008294	ENST00000515685	0	nan	24
ENSG00000008294	ENST00000502329	0	nan	24
ENSG00000008382	ENST00000599840	0	nan	5.82
ENSG00000008382	ENST00000601877	0	nan	5.82
ENSG00000008405	ENST00000008527	0	nan	0.048
ENSG00000008405	ENST00000549356	0	nan	0.048
ENSG00000008405	ENST00000546722	0	nan	0.048
ENSG00000008838	ENST00000394126	0	0.989199	3.972
ENSG00000008838	ENST00000394128	0.0251457	0.989199	3.972
ENSG00000008838	ENST00000579364	0	0.989199	3.972
ENSG00000008838	ENST00000492176	0.284776	0.989199	3.972
ENSG00000008838	ENST00000580720	0	0.989199	3.972
ENSG00000008838	ENST00000580921	0.618857	0.989199	3.972
ENSG00000008838	ENST00000584782	0.0395641	0.989199	3.972
ENSG00000008838	ENST00000495586	0	0.989199	3.972
ENSG00000008838	ENST00000584077	0	0.989199	3.972
ENSG00000008838	ENST00000577488	0.33749	0.989199	3.972
ENSG00000008838	ENST00000581054	0	0.989199	3.972
ENSG00000008869	ENST00000233099	0.920808	0.904552	24
ENSG00000008869	ENST00000471051	0.501883	0.904552	24
ENSG00000008869	ENST00000467978	0.810848	0.904552	24
ENSG00000008869	ENST00000478810	0.303071	0.904552	24
ENSG00000008952	ENST00000337002	0.439446	0.957078	24
ENSG00000008952	ENST00000480708	0.545494	0.957078	24
ENSG00000008952	ENST00000481435	0.3725	0.957078	24
ENSG00000008952	ENST00000497277	0	0.957078	24
ENSG00000008952	ENST00000469890	0	0.957078	24
ENSG00000008988	ENST00000009589	0	nan	16.098
ENSG00000008988	ENST00000524349	0	nan	16.098
ENSG00000008988	ENST00000521262	0	nan	16.098
ENSG00000008988	ENST00000523936	0	nan	16.098
ENSG00000008988	ENST00000519606	0	nan	16.098
ENSG00000008988	ENST00000521289	0	nan	16.098
ENSG00000008988	ENST00000518875	0	nan	16.098
ENSG00000008988	ENST00000519369	0	nan	16.098
ENSG00000009307	ENST00000339438	0	nan	0.348
ENSG00000009307	ENST00000358528	0	nan	0.348
ENSG00000009307	ENST00000261443	0	nan	0.348
ENSG00000009307	ENST00000530886	0	nan	0.348
ENSG00000009307	ENST00000483407	0	nan	0.348
ENSG00000009307	ENST00000534699	0	nan	0.348
ENSG00000009307	ENST00000483030	0	nan	0.348
ENSG00000009307	ENST00000530784	0	nan	0.348
ENSG00000009307	ENST00000525970	0	nan	0.348
ENSG00000009335	ENST00000348165	0.231836	0.998627	23.754
ENSG00000009335	ENST00000469336	0.898406	0.998627	23.754
ENSG00000009335	ENST00000470408	-1.14284	0.998627	23.754
ENSG00000009335	ENST00000497368	0.210051	0.998627	23.754
ENSG00000009335	ENST00000494532	0.552388	0.998627	23.754
ENSG00000009335	ENST00000474153	0.660715	0.998627	23.754
ENSG00000009780	ENST00000373954	0.816788	0.836998	3.498
ENSG00000009780	ENST00000530324	0.269826	0.836998	3.498
ENSG00000009790	ENST00000367025	0	nan	24
ENSG00000009790	ENST00000367026	0	nan	24
ENSG00000009790	ENST00000367023	0	nan	24
ENSG00000009790	ENST00000476050	0	nan	24
ENSG00000009790	ENST00000487271	0	nan	24
ENSG00000009790	ENST00000474496	0	nan	24
ENSG00000009790	ENST00000467830	0	nan	24
ENSG00000009844	ENST00000367630	0	nan	11.208
ENSG00000009844	ENST00000491881	0	nan	11.208
ENSG00000009954	ENST00000339594	0	nan	24
ENSG00000009954	ENST00000404251	0	nan	24
ENSG00000009954	ENST00000466844	0	nan	24
ENSG00000010017	ENST00000011619	0	0.79036	0
ENSG00000010017	ENST00000469916	0.51995	0.79036	0
ENSG00000010165	ENST00000362019	0	nan	24
ENSG00000010165	ENST00000361735	0	nan	24
ENSG00000010165	ENST00000478330	0	nan	24
ENSG00000010165	ENST00000476386	0	nan	24
ENSG00000010244	ENST00000394670	0	nan	0.504
ENSG00000010244	ENST00000321233	0	nan	0.504
ENSG00000010244	ENST00000394673	0	nan	0.504
ENSG00000010244	ENST00000579634	0	nan	0.504
ENSG00000010244	ENST00000577324	0	nan	0.504
ENSG00000010244	ENST00000579416	0	nan	0.504
ENSG00000010244	ENST00000582705	0	nan	0.504
ENSG00000010244	ENST00000584696	0	nan	0.504
ENSG00000010244	ENST00000579810	0	nan	0.504
ENSG00000010256	ENST00000471189	0	0.991345	23.04
ENSG00000010256	ENST00000203407	0.623916	0.991345	23.04
ENSG00000010256	ENST00000480561	0.332638	0.991345	23.04
ENSG00000010256	ENST00000460105	0	0.991345	23.04
ENSG00000010256	ENST00000472438	0.74567	0.991345	23.04
ENSG00000010278	ENST00000546073	0	nan	23.754
ENSG00000010278	ENST00000538418	0	nan	23.754
ENSG00000010292	ENST00000315579	0.0547737	0.999105	4.272
ENSG00000010292	ENST00000545732	1.10201	0.999105	4.272
ENSG00000010292	ENST00000536090	0.895122	0.999105	4.272
ENSG00000010292	ENST00000542492	0.279658	0.999105	4.272
ENSG00000010292	ENST00000535804	0.880703	0.999105	4.272
ENSG00000010292	ENST00000539885	0.403767	0.999105	4.272
ENSG00000010322	ENST00000488380	0	nan	24
ENSG00000010322	ENST00000489895	0	nan	24
ENSG00000010322	ENST00000464280	0	nan	24
ENSG00000010322	ENST00000481211	0	nan	24
ENSG00000010322	ENST00000474188	0	nan	24
ENSG00000010322	ENST00000460759	0	nan	24
ENSG00000010322	ENST00000467594	0	nan	24
ENSG00000010322	ENST00000345716	0	nan	24
ENSG00000010404	ENST00000340855	0	0.711556	18.768
ENSG00000010404	ENST00000466323	0.574355	0.711556	18.768
ENSG00000010404	ENST00000370441	0	0.711556	18.768
ENSG00000010404	ENST00000464251	0.117364	0.711556	18.768
ENSG00000010404	ENST00000428056	0.0160309	0.711556	18.768
ENSG00000010539	ENST00000414144	0	0.817597	0
ENSG00000010539	ENST00000431561	0	0.817597	0
ENSG00000010539	ENST00000575285	0.502446	0.817597	0
ENSG00000010539	ENST00000575630	0.290779	0.817597	0
ENSG00000010610	ENST00000011653	0	0.527114	2.88
ENSG00000010610	ENST00000544344	0.296704	0.527114	2.88
ENSG00000010610	ENST00000543755	0	0.527114	2.88
ENSG00000011007	ENST00000418390	0	nan	15.318
ENSG00000011007	ENST00000609199	0	nan	15.318
ENSG00000011009	ENST00000374514	0.654674	0.655356	1.338
ENSG00000011009	ENST00000374502	0	0.655356	1.338
ENSG00000011009	ENST00000374501	0.768096	0.655356	1.338
ENSG00000011052	ENST00000393193	0	nan	24
ENSG00000011052	ENST00000376392	0	nan	24
ENSG00000011052	ENST00000512737	0	nan	24
ENSG00000011052	ENST00000503064	0	nan	24
ENSG00000011052	ENST00000393183	0	nan	24
ENSG00000011052	ENST00000485076	0	nan	24
ENSG00000011052	ENST00000393190	0	nan	24
ENSG00000011052	ENST00000570801	0	nan	24
ENSG00000011052	ENST00000573262	0	nan	24
ENSG00000011132	ENST00000590064	0	0.838406	9.618
ENSG00000011132	ENST00000316757	0.660188	0.838406	9.618
ENSG00000011132	ENST00000591678	0	0.838406	9.618
ENSG00000011132	ENST00000586991	0	0.838406	9.618
ENSG00000011132	ENST00000592826	0	0.838406	9.618
ENSG00000011132	ENST00000590238	0.134171	0.838406	9.618
ENSG00000011132	ENST00000589934	0	0.838406	9.618
ENSG00000011243	ENST00000397410	0.729607	0.942145	1.452
ENSG00000011243	ENST00000595087	0	0.942145	1.452
ENSG00000011243	ENST00000596750	0.418147	0.942145	1.452
ENSG00000011243	ENST00000594893	0	0.942145	1.452
ENSG00000011243	ENST00000598292	0	0.942145	1.452
ENSG00000011243	ENST00000596213	0	0.942145	1.452
ENSG00000011243	ENST00000601147	0	0.942145	1.452
ENSG00000011260	ENST00000225298	0	nan	15.51
ENSG00000011260	ENST00000582150	0	nan	15.51
ENSG00000011275	ENST00000425013	0.830615	0.744522	4.272
ENSG00000011275	ENST00000389902	0.644009	0.744522	4.272
ENSG00000011295	ENST00000261647	0	nan	24
ENSG00000011295	ENST00000481107	0	nan	24
ENSG00000011295	ENST00000465567	0	nan	24
ENSG00000011295	ENST00000578103	0	nan	24
ENSG00000011304	ENST00000356948	0	nan	1.572
ENSG00000011304	ENST00000590887	0	nan	1.572
ENSG00000011304	ENST00000349038	0	nan	1.572
ENSG00000011304	ENST00000586481	0	nan	1.572
ENSG00000011304	ENST00000586944	0	nan	1.572
ENSG00000011304	ENST00000587191	0	nan	1.572
ENSG00000011304	ENST00000585535	0	nan	1.572
ENSG00000011304	ENST00000587136	0	nan	1.572
ENSG00000011304	ENST00000592804	0	nan	1.572
ENSG00000011304	ENST00000585932	0	nan	1.572
ENSG00000011304	ENST00000589883	0	nan	1.572
ENSG00000011304	ENST00000585856	0	nan	1.572
ENSG00000011454	ENST00000485090	1.25208	0.926172	0
ENSG00000011454	ENST00000474707	0.190999	0.926172	0
ENSG00000011454	ENST00000480054	-1.18137	0.926172	0
ENSG00000011485	ENST00000012443	0	nan	0
ENSG00000011485	ENST00000467902	0	nan	0
ENSG00000011485	ENST00000527193	0	nan	0
ENSG00000011485	ENST00000487483	0	nan	0
ENSG00000011485	ENST00000532058	0	nan	0
ENSG00000011485	ENST00000486994	0	nan	0
ENSG00000011485	ENST00000493347	0	nan	0
ENSG00000011485	ENST00000595055	0	nan	0
ENSG00000011485	ENST00000491003	0	nan	0
ENSG00000011485	ENST00000492109	0	nan	0
ENSG00000011485	ENST00000525507	0	nan	0
ENSG00000011485	ENST00000527623	0	nan	0
ENSG00000012061	ENST00000300853	0.169719	0.939011	0
ENSG00000012061	ENST00000340192	0	0.939011	0
ENSG00000012061	ENST00000589165	0.611522	0.939011	0
ENSG00000012061	ENST00000013807	0	0.939011	0
ENSG00000012061	ENST00000592444	0	0.939011	0
ENSG00000012061	ENST00000592905	0.135697	0.939011	0
ENSG00000012061	ENST00000588300	0	0.939011	0
ENSG00000012817	ENST00000317961	0	0.673171	1.83
ENSG00000012817	ENST00000478891	0.402761	0.673171	1.83
ENSG00000012983	ENST00000554990	0	nan	24
ENSG00000012983	ENST00000557124	0	nan	24
ENSG00000012983	ENST00000554066	0	nan	24
ENSG00000013275	ENST00000157812	0.0618967	0.962805	5.016
ENSG00000013275	ENST00000593455	0.814316	0.962805	5.016
ENSG00000013275	ENST00000596386	0.540145	0.962805	5.016
ENSG00000013275	ENST00000601194	0.634449	0.962805	5.016
ENSG00000013288	ENST00000285599	0	0.303984	24
ENSG00000013288	ENST00000505907	0.110374	0.303984	24
ENSG00000013364	ENST00000563915	0	0.710172	0.24
ENSG00000013364	ENST00000357402	0	0.710172	0.24
ENSG00000013364	ENST00000563096	0	0.710172	0.24
ENSG00000013364	ENST00000569612	0	0.710172	0.24
ENSG00000013364	ENST00000568068	0	0.710172	0.24
ENSG00000013364	ENST00000395353	0.479762	0.710172	0.24
ENSG00000013374	ENST00000413040	0	0.820943	17.514
ENSG00000013374	ENST00000568733	0	0.820943	17.514
ENSG00000013374	ENST00000483358	0.243333	0.820943	17.514
ENSG00000013374	ENST00000493588	0	0.820943	17.514
ENSG00000013374	ENST00000480907	0	0.820943	17.514
ENSG00000013374	ENST00000497987	0	0.820943	17.514
ENSG00000013374	ENST00000480714	0	0.820943	17.514
ENSG00000013375	ENST00000513973	0	nan	19.416
ENSG00000013375	ENST00000507404	0	nan	19.416
ENSG00000013375	ENST00000605602	0	nan	19.416
ENSG00000013375	ENST00000515333	0	nan	19.416
ENSG00000013441	ENST00000321356	0	0.809336	5.016
ENSG00000013441	ENST00000461981	0.463944	0.809336	5.016
ENSG00000013441	ENST00000464454	0	0.809336	5.016
ENSG00000013441	ENST00000432425	0	0.809336	5.016
ENSG00000013441	ENST00000473565	0	0.809336	5.016
ENSG00000013441	ENST00000472679	0.0833835	0.809336	5.016
ENSG00000013441	ENST00000409769	0	0.809336	5.016
ENSG00000013441	ENST00000461326	0	0.809336	5.016
ENSG00000013441	ENST00000496205	0	0.809336	5.016
ENSG00000013441	ENST00000482590	0	0.809336	5.016
ENSG00000013561	ENST00000394520	0	nan	20.964
ENSG00000013561	ENST00000394514	0	nan	20.964
ENSG00000013573	ENST00000536580	0	nan	17.718
ENSG00000013573	ENST00000543511	0	nan	17.718
ENSG00000013573	ENST00000539699	0	nan	17.718
ENSG00000013573	ENST00000538740	0	nan	17.718
ENSG00000013573	ENST00000542777	0	nan	17.718
ENSG00000013573	ENST00000537136	0	nan	17.718
ENSG00000013573	ENST00000435753	0	nan	17.718
ENSG00000013573	ENST00000535158	0	nan	17.718
ENSG00000013573	ENST00000542242	0	nan	17.718
ENSG00000013583	ENST00000014930	0.333704	0.504067	23.754
ENSG00000013583	ENST00000536942	0.0564133	0.504067	23.754
ENSG00000013725	ENST00000313421	0.233096	1	4.374
ENSG00000013725	ENST00000545320	0.609516	1	4.374
ENSG00000013725	ENST00000433107	0.0590315	1	4.374
ENSG00000013725	ENST00000452451	0.0604218	1	4.374
ENSG00000013725	ENST00000352009	0.427889	1	4.374
ENSG00000013725	ENST00000538288	0.0276023	1	4.374
ENSG00000013725	ENST00000541964	0.298043	1	4.374
ENSG00000013725	ENST00000538611	0.152259	1	4.374
ENSG00000013725	ENST00000419282	0.376614	1	4.374
ENSG00000013725	ENST00000505761	0.0834195	1	4.374
ENSG00000013810	ENST00000467746	0.244492	0.865576	1.17
ENSG00000013810	ENST00000466077	0.280257	0.865576	1.17
ENSG00000013810	ENST00000470808	0	0.865576	1.17
ENSG00000013810	ENST00000404054	0	0.865576	1.17
ENSG00000013810	ENST00000484264	0.318507	0.865576	1.17
ENSG00000014138	ENST00000265465	0.530745	0.999497	23.754
ENSG00000014138	ENST00000527850	0.574376	0.999497	23.754
ENSG00000014138	ENST00000532469	-1.16483	0.999497	23.754
ENSG00000014138	ENST00000532391	0.0456451	0.999497	23.754
ENSG00000014138	ENST00000527618	0.37764	0.999497	23.754
ENSG00000014138	ENST00000533192	1.24508	0.999497	23.754
ENSG00000014216	ENST00000279247	0.553401	0.999977	4.17
ENSG00000014216	ENST00000527323	0.579572	0.999977	4.17
ENSG00000014216	ENST00000526468	0.299728	0.999977	4.17
ENSG00000014216	ENST00000527897	0.0577458	0.999977	4.17
ENSG00000014216	ENST00000533079	0	0.999977	4.17
ENSG00000014216	ENST00000527887	0.128038	0.999977	4.17
ENSG00000014216	ENST00000525013	0.115203	0.999977	4.17
ENSG00000014216	ENST00000528165	0	0.999977	4.17
ENSG00000014216	ENST00000533704	0.166466	0.999977	4.17
ENSG00000014641	ENST00000485781	0	0.977346	5.238
ENSG00000014641	ENST00000233114	0.274171	0.977346	5.238
ENSG00000014641	ENST00000442225	0	0.977346	5.238
ENSG00000014641	ENST00000485155	0	0.977346	5.238
ENSG00000014641	ENST00000462944	0.000498826	0.977346	5.238
ENSG00000014641	ENST00000472098	0.0245863	0.977346	5.238
ENSG00000014641	ENST00000484538	0.695064	0.977346	5.238
ENSG00000014641	ENST00000495083	0	0.977346	5.238
ENSG00000014824	ENST00000264451	0.608813	0.886722	0.738
ENSG00000014824	ENST00000510460	0.171734	0.886722	0.738
ENSG00000014824	ENST00000509683	0.794554	0.886722	0.738
ENSG00000014919	ENST00000370483	0	0.793963	23.52
ENSG00000014919	ENST00000016171	0.231757	0.793963	23.52
ENSG00000014919	ENST00000497381	0.439194	0.793963	23.52
ENSG00000015153	ENST00000534854	0	0.907929	3.138
ENSG00000015153	ENST00000550315	0.696704	0.907929	3.138
ENSG00000015153	ENST00000548917	0.429231	0.907929	3.138
ENSG00000015171	ENST00000381591	0.829648	0.845676	24
ENSG00000015171	ENST00000558098	0.359512	0.845676	24
ENSG00000015171	ENST00000488275	0.0279567	0.845676	24
ENSG00000015171	ENST00000381607	0.0227872	0.845676	24
ENSG00000015285	ENST00000376701	0	nan	0
ENSG00000015285	ENST00000483750	0	nan	0
ENSG00000015285	ENST00000474174	0	nan	0
ENSG00000015285	ENST00000470107	0	nan	0
ENSG00000015475	ENST00000399774	0	nan	11.874
ENSG00000015475	ENST00000494097	0	nan	11.874
ENSG00000015532	ENST00000017003	0.92034	0.974576	1.698
ENSG00000015532	ENST00000574840	1.24624	0.974576	1.698
ENSG00000015532	ENST00000571021	0.779284	0.974576	1.698
ENSG00000015676	ENST00000355451	0	nan	24
ENSG00000015676	ENST00000475952	0	nan	24
ENSG00000015676	ENST00000338427	0	nan	24
ENSG00000015676	ENST00000497978	0	nan	24
ENSG00000017260	ENST00000428331	0	0.850261	0
ENSG00000017260	ENST00000359644	0	0.850261	0
ENSG00000017260	ENST00000504612	0	0.850261	0
ENSG00000017260	ENST00000513636	0	0.850261	0
ENSG00000017260	ENST00000514654	0.538524	0.850261	0
ENSG00000017260	ENST00000510774	0.167166	0.850261	0
ENSG00000018510	ENST00000264167	0	nan	24
ENSG00000018510	ENST00000460342	0	nan	24
ENSG00000019582	ENST00000377795	0.0700645	0.736383	4.074
ENSG00000019582	ENST00000353334	0.334096	0.736383	4.074
ENSG00000019582	ENST00000518797	0	0.736383	4.074
ENSG00000019582	ENST00000524315	0	0.736383	4.074
ENSG00000019582	ENST00000009530	0	0.736383	4.074
ENSG00000019582	ENST00000517752	0	0.736383	4.074
ENSG00000019582	ENST00000522153	0.273437	0.736383	4.074
ENSG00000020129	ENST00000356090	0.698499	0.951946	24
ENSG00000020129	ENST00000373243	1.3747	0.951946	24
ENSG00000020129	ENST00000459931	0.117246	0.951946	24
ENSG00000020256	ENST00000361387	0	nan	24
ENSG00000020256	ENST00000216923	0	nan	24
ENSG00000020426	ENST00000261245	0	nan	16.896
ENSG00000020426	ENST00000556764	0	nan	16.896
ENSG00000020426	ENST00000554641	0	nan	16.896
ENSG00000020633	ENST00000308873	0.817749	0.901426	9.018
ENSG00000020633	ENST00000399916	0.986467	0.901426	9.018
ENSG00000020922	ENST00000323929	0	nan	3.684
ENSG00000020922	ENST00000540013	0	nan	3.684
ENSG00000021300	ENST00000227214	0.215863	0.897732	2.718
ENSG00000021300	ENST00000538227	0	0.897732	2.718
ENSG00000021300	ENST00000541760	0	0.897732	2.718
ENSG00000021300	ENST00000535129	0	0.897732	2.718
ENSG00000021300	ENST00000426191	0	0.897732	2.718
ENSG00000021300	ENST00000540157	0	0.897732	2.718
ENSG00000021300	ENST00000545106	0.617111	0.897732	2.718
ENSG00000021776	ENST00000156471	0	0.815281	24
ENSG00000021776	ENST00000543879	0	0.815281	24
ENSG00000021776	ENST00000559090	0.274645	0.815281	24
ENSG00000021776	ENST00000559767	0.414236	0.815281	24
ENSG00000021776	ENST00000560117	0	0.815281	24
ENSG00000021776	ENST00000558202	0	0.815281	24
ENSG00000022267	ENST00000370690	0.302376	0.914797	23.754
ENSG00000022267	ENST00000543669	0.194778	0.914797	23.754
ENSG00000022267	ENST00000449474	0.86817	0.914797	23.754
ENSG00000022277	ENST00000395881	0	nan	1.638
ENSG00000022277	ENST00000477485	0	nan	1.638
ENSG00000022277	ENST00000477573	0	nan	1.638
ENSG00000022277	ENST00000023939	0	nan	1.638
ENSG00000022840	ENST00000325954	0	0.937494	6.936
ENSG00000022840	ENST00000538796	0.282253	0.937494	6.936
ENSG00000022840	ENST00000413266	0.71542	0.937494	6.936
ENSG00000022840	ENST00000535417	0	0.937494	6.936
ENSG00000022840	ENST00000543675	0.180585	0.937494	6.936
ENSG00000022840	ENST00000537740	0	0.937494	6.936
ENSG00000022840	ENST00000537376	0	0.937494	6.936
ENSG00000022840	ENST00000544124	0	0.937494	6.936
ENSG00000022840	ENST00000535395	0.024281	0.937494	6.936
ENSG00000022840	ENST00000544805	0	0.937494	6.936
ENSG00000023228	ENST00000233190	0	nan	7.2
ENSG00000023228	ENST00000498520	0	nan	7.2
ENSG00000023330	ENST00000469224	0.369632	0.835415	4.8
ENSG00000023330	ENST00000484952	0.617826	0.835415	4.8
ENSG00000023330	ENST00000459884	0.244761	0.835415	4.8
ENSG00000023445	ENST00000263464	0	0.7928	0.15
ENSG00000023445	ENST00000532808	0.0497163	0.7928	0.15
ENSG00000023445	ENST00000527336	0.568244	0.7928	0.15
ENSG00000023697	ENST00000428559	0	0.802953	24
ENSG00000023697	ENST00000528821	0.442943	0.802953	24
ENSG00000023697	ENST00000530274	0	0.802953	24
ENSG00000023734	ENST00000541731	0	nan	24
ENSG00000023734	ENST00000419869	0	nan	24
ENSG00000023734	ENST00000536737	0	nan	24
ENSG00000023734	ENST00000538718	0	nan	24
ENSG00000023892	ENST00000316637	0.410358	0.579815	0.87
ENSG00000023892	ENST00000468102	0.230834	0.579815	0.87
ENSG00000023902	ENST00000369124	0.508627	0.890939	2.964
ENSG00000023902	ENST00000479194	0.0938522	0.890939	2.964
ENSG00000023902	ENST00000492304	0.266456	0.890939	2.964
ENSG00000023902	ENST00000477309	0.0358131	0.890939	2.964
ENSG00000023902	ENST00000485470	0	0.890939	2.964
ENSG00000024048	ENST00000372899	0.587771	0.867603	1.512
ENSG00000024048	ENST00000372901	0.66565	0.867603	1.512
ENSG00000025770	ENST00000420993	0	nan	23.754
ENSG00000025770	ENST00000395698	0	nan	23.754
ENSG00000025770	ENST00000395701	0	nan	23.754
ENSG00000025770	ENST00000299821	0	nan	23.754
ENSG00000025770	ENST00000522048	0	nan	23.754
ENSG00000026025	ENST00000224237	0	nan	0
ENSG00000026025	ENST00000487938	0	nan	0
ENSG00000026025	ENST00000485947	0	nan	0
ENSG00000026025	ENST00000469543	0	nan	0
ENSG00000026025	ENST00000421459	0	nan	0
ENSG00000026025	ENST00000495528	0	nan	0
ENSG00000026297	ENST00000508775	0	0.769796	9.618
ENSG00000026297	ENST00000421787	0	0.769796	9.618
ENSG00000026297	ENST00000510083	0	0.769796	9.618
ENSG00000026297	ENST00000028008	0	0.769796	9.618
ENSG00000026297	ENST00000499370	0.179638	0.769796	9.618
ENSG00000026297	ENST00000358165	0.148765	0.769796	9.618
ENSG00000026297	ENST00000509073	0.347885	0.769796	9.618
ENSG00000026508	ENST00000263398	0	0.780885	0
ENSG00000026508	ENST00000526025	0	0.780885	0
ENSG00000026508	ENST00000526669	0.109446	0.780885	0
ENSG00000026508	ENST00000434472	0	0.780885	0
ENSG00000026508	ENST00000442151	0	0.780885	0
ENSG00000026508	ENST00000525211	0	0.780885	0
ENSG00000026508	ENST00000279452	0	0.780885	0
ENSG00000026508	ENST00000531118	0	0.780885	0
ENSG00000026508	ENST00000534296	0	0.780885	0
ENSG00000026508	ENST00000525688	0	0.780885	0
ENSG00000026508	ENST00000525241	0.495211	0.780885	0
ENSG00000026508	ENST00000528922	0	0.780885	0
ENSG00000026508	ENST00000532339	0	0.780885	0
ENSG00000026508	ENST00000527326	0	0.780885	0
ENSG00000026508	ENST00000531141	0	0.780885	0
ENSG00000026950	ENST00000289361	0	0.539249	6.552
ENSG00000026950	ENST00000502361	0.436839	0.539249	6.552
ENSG00000027001	ENST00000464194	0	nan	24
ENSG00000027001	ENST00000382172	0	nan	24
ENSG00000027075	ENST00000332981	0.295227	0.87273	0
ENSG00000027075	ENST00000556245	0.992925	0.87273	0
ENSG00000027869	ENST00000368198	0	nan	1.17
ENSG00000027869	ENST00000368199	0	nan	1.17
ENSG00000027869	ENST00000468744	0	nan	1.17
ENSG00000027869	ENST00000486350	0	nan	1.17
ENSG00000027869	ENST00000495306	0	nan	1.17
ENSG00000028277	ENST00000389341	0	0.619792	20.07
ENSG00000028277	ENST00000529952	0.0164322	0.619792	20.07
ENSG00000028277	ENST00000598842	0	0.619792	20.07
ENSG00000028277	ENST00000528894	0	0.619792	20.07
ENSG00000028277	ENST00000530982	0.18219	0.619792	20.07
ENSG00000028277	ENST00000558596	0	0.619792	20.07
ENSG00000028528	ENST00000380285	0.508013	0.738423	1.512
ENSG00000028528	ENST00000559844	0	0.738423	1.512
ENSG00000028528	ENST00000560260	0	0.738423	1.512
ENSG00000028528	ENST00000559401	0	0.738423	1.512
ENSG00000028528	ENST00000559961	0	0.738423	1.512
ENSG00000028839	ENST00000367871	0	0.824811	0.318
ENSG00000028839	ENST00000237264	0.695201	0.824811	0.318
ENSG00000029639	ENST00000367166	0.554405	0.818753	23.754
ENSG00000029639	ENST00000480390	0.545416	0.818753	23.754
ENSG00000029725	ENST00000575475	0	0.671146	10.878
ENSG00000029725	ENST00000572250	0.477536	0.671146	10.878
ENSG00000030066	ENST00000378460	0	0.971155	6.06
ENSG00000030066	ENST00000532773	0.42832	0.971155	6.06
ENSG00000030066	ENST00000528071	0.135182	0.971155	6.06
ENSG00000030066	ENST00000526569	0	0.971155	6.06
ENSG00000030066	ENST00000527750	0	0.971155	6.06
ENSG00000030066	ENST00000528501	0.00248117	0.971155	6.06
ENSG00000030066	ENST00000531016	0.256077	0.971155	6.06
ENSG00000030066	ENST00000527126	0.601347	0.971155	6.06
ENSG00000030066	ENST00000526870	0	0.971155	6.06
ENSG00000030582	ENST00000588170	0.358439	0.980422	1.698
ENSG00000030582	ENST00000587958	0.949185	0.980422	1.698
ENSG00000030582	ENST00000590984	0	0.980422	1.698
ENSG00000030582	ENST00000586443	0.0788763	0.980422	1.698
ENSG00000030582	ENST00000585348	0.202389	0.980422	1.698
ENSG00000031698	ENST00000234677	0	nan	24
ENSG00000031698	ENST00000482384	0	nan	24
ENSG00000031698	ENST00000369923	0	nan	24
ENSG00000031698	ENST00000471705	0	nan	24
ENSG00000031698	ENST00000468588	0	nan	24
ENSG00000031823	ENST00000340578	0	0.771665	23.04
ENSG00000031823	ENST00000592771	0	0.771665	23.04
ENSG00000031823	ENST00000586344	0.305426	0.771665	23.04
ENSG00000031823	ENST00000591092	0	0.771665	23.04
ENSG00000031823	ENST00000034275	0	0.771665	23.04
ENSG00000031823	ENST00000592197	0	0.771665	23.04
ENSG00000031823	ENST00000587411	0	0.771665	23.04
ENSG00000031823	ENST00000587799	0	0.771665	23.04
ENSG00000031823	ENST00000593025	0.10005	0.771665	23.04
ENSG00000032389	ENST00000382125	0	0.702879	11.706
ENSG00000032389	ENST00000496433	0.249663	0.702879	11.706
ENSG00000032389	ENST00000482570	0.266928	0.702879	11.706
ENSG00000032389	ENST00000470625	0	0.702879	11.706
ENSG00000032389	ENST00000443925	0	0.702879	11.706
ENSG00000032444	ENST00000545201	0	0.939692	7.068
ENSG00000032444	ENST00000602191	0.263693	0.939692	7.068
ENSG00000032444	ENST00000598462	0.0360906	0.939692	7.068
ENSG00000032444	ENST00000599311	0.453483	0.939692	7.068
ENSG00000032444	ENST00000595176	0.290927	0.939692	7.068
ENSG00000032444	ENST00000595889	0	0.939692	7.068
ENSG00000032444	ENST00000599951	0	0.939692	7.068
ENSG00000032444	ENST00000595352	0.0565218	0.939692	7.068
ENSG00000032444	ENST00000597202	0.104851	0.939692	7.068
ENSG00000033030	ENST00000543897	0	0.977716	1.392
ENSG00000033030	ENST00000538116	1.11145	0.977716	1.392
ENSG00000033030	ENST00000542892	0.0698323	0.977716	1.392
ENSG00000033030	ENST00000544054	0.349275	0.977716	1.392
ENSG00000033030	ENST00000546149	0.0378659	0.977716	1.392
ENSG00000033030	ENST00000538493	-1.14676	0.977716	1.392
ENSG00000033050	ENST00000222388	0	nan	19.2
ENSG00000033050	ENST00000287844	0	nan	19.2
ENSG00000033050	ENST00000468073	0	nan	19.2
ENSG00000033178	ENST00000322244	0	0.785169	24
ENSG00000033178	ENST00000420827	0	0.785169	24
ENSG00000033178	ENST00000429659	0	0.785169	24
ENSG00000033178	ENST00000506571	0.207559	0.785169	24
ENSG00000033800	ENST00000249636	0.146857	0.72086	0.084
ENSG00000033800	ENST00000564009	0.453693	0.72086	0.084
ENSG00000033800	ENST00000563996	0	0.72086	0.084
ENSG00000034152	ENST00000342679	1.00658	0.963305	8.292
ENSG00000034152	ENST00000477540	0.323232	0.963305	8.292
ENSG00000034152	ENST00000527123	1.05476	0.963305	8.292
ENSG00000034533	ENST00000514044	0.499948	0.715078	6.06
ENSG00000034533	ENST00000264992	0.292104	0.715078	6.06
ENSG00000034693	ENST00000367591	0	nan	1.17
ENSG00000034693	ENST00000585848	0	nan	1.17
ENSG00000034713	ENST00000037243	0.645087	0.796187	2.88
ENSG00000034713	ENST00000565057	0	0.796187	2.88
ENSG00000034713	ENST00000565985	0.91869	0.796187	2.88
ENSG00000035141	ENST00000037869	0	nan	24
ENSG00000035141	ENST00000460307	0	nan	24
ENSG00000035141	ENST00000498665	0	nan	24
ENSG00000035681	ENST00000038176	0	nan	0.966
ENSG00000035681	ENST00000517612	0	nan	0.966
ENSG00000035681	ENST00000521712	0	nan	0.966
ENSG00000035681	ENST00000519166	0	nan	0.966
ENSG00000035681	ENST00000523106	0	nan	0.966
ENSG00000035681	ENST00000519174	0	nan	0.966
ENSG00000035681	ENST00000519227	0	nan	0.966
ENSG00000035681	ENST00000519858	0	nan	0.966
ENSG00000035681	ENST00000522645	0	nan	0.966
ENSG00000035687	ENST00000366535	0	0.760593	4.272
ENSG00000035687	ENST00000468215	0	0.760593	4.272
ENSG00000035687	ENST00000462358	0.446983	0.760593	4.272
ENSG00000035928	ENST00000349703	0.588139	0.944575	24
ENSG00000035928	ENST00000381897	0.579511	0.944575	24
ENSG00000035928	ENST00000514572	0.405573	0.944575	24
ENSG00000035928	ENST00000505077	0.291462	0.944575	24
ENSG00000035928	ENST00000512726	0.0421489	0.944575	24
ENSG00000036054	ENST00000344949	0	0.933572	10.716
ENSG00000036054	ENST00000394144	0.463083	0.933572	10.716
ENSG00000036054	ENST00000484231	0.0603432	0.933572	10.716
ENSG00000036054	ENST00000496167	0	0.933572	10.716
ENSG00000036054	ENST00000471273	0.647185	0.933572	10.716
ENSG00000036257	ENST00000264414	0	0.814006	0
ENSG00000036257	ENST00000497715	0.427012	0.814006	0
ENSG00000036257	ENST00000487558	0	0.814006	0
ENSG00000036257	ENST00000481135	0.230157	0.814006	0
ENSG00000036257	ENST00000484081	0	0.814006	0
ENSG00000036257	ENST00000344951	0	0.814006	0
ENSG00000036549	ENST00000481346	0.792982	0.895392	5.58
ENSG00000036549	ENST00000463166	0	0.895392	5.58
ENSG00000036549	ENST00000469944	0	0.895392	5.58
ENSG00000037474	ENST00000264670	0.261917	0.939382	0
ENSG00000037474	ENST00000505892	0.19943	0.939382	0
ENSG00000037474	ENST00000513888	0	0.939382	0
ENSG00000037474	ENST00000506139	0	0.939382	0
ENSG00000037474	ENST00000502932	0.392132	0.939382	0
ENSG00000037474	ENST00000507888	0.505979	0.939382	0
ENSG00000037637	ENST00000375592	0.567699	0.847634	24
ENSG00000037637	ENST00000456164	0.0715162	0.847634	24
ENSG00000037637	ENST00000478089	0	0.847634	24
ENSG00000037897	ENST00000324871	0	nan	0.06
ENSG00000037897	ENST00000549773	0	nan	0.06
ENSG00000038002	ENST00000264595	0	nan	6.06
ENSG00000038002	ENST00000511231	0	nan	6.06
ENSG00000038219	ENST00000040738	0	0.733939	2.802
ENSG00000038219	ENST00000507943	0	0.733939	2.802
ENSG00000038219	ENST00000505343	0.324854	0.733939	2.802
ENSG00000038219	ENST00000509897	0	0.733939	2.802
ENSG00000038219	ENST00000511119	0.359703	0.733939	2.802
ENSG00000038219	ENST00000482713	0	0.733939	2.802
ENSG00000038274	ENST00000280969	0.188841	0.897756	6.552
ENSG00000038274	ENST00000519719	0	0.897756	6.552
ENSG00000038274	ENST00000321757	0.00357536	0.897756	6.552
ENSG00000038274	ENST00000518095	0	0.897756	6.552
ENSG00000038274	ENST00000523606	0.740597	0.897756	6.552
ENSG00000038358	ENST00000358933	0	0.633092	19.854
ENSG00000038358	ENST00000572221	0.223482	0.633092	19.854
ENSG00000038358	ENST00000573992	0	0.633092	19.854
ENSG00000038358	ENST00000572031	0	0.633092	19.854
ENSG00000038358	ENST00000577028	0	0.633092	19.854
ENSG00000038358	ENST00000576972	0	0.633092	19.854
ENSG00000038358	ENST00000572724	0	0.633092	19.854
ENSG00000038358	ENST00000575514	0	0.633092	19.854
ENSG00000038358	ENST00000575507	0	0.633092	19.854
ENSG00000038532	ENST00000409552	0	nan	24
ENSG00000038532	ENST00000487189	0	nan	24
ENSG00000039123	ENST00000230640	0.282404	0.935039	6.936
ENSG00000039123	ENST00000518955	-1.06656	0.935039	6.936
ENSG00000039123	ENST00000508716	0.267724	0.935039	6.936
ENSG00000039523	ENST00000564616	0.472996	0.861536	1.452
ENSG00000039523	ENST00000565190	0.520023	0.861536	1.452
ENSG00000039523	ENST00000565679	0	0.861536	1.452
ENSG00000039650	ENST00000595081	0.716153	0.957399	1.572
ENSG00000039650	ENST00000594661	0.457096	0.957399	1.572
ENSG00000039650	ENST00000597965	0.0541628	0.957399	1.572
ENSG00000039650	ENST00000593706	0.201575	0.957399	1.572
ENSG00000039650	ENST00000595792	0.0421133	0.957399	1.572
ENSG00000040275	ENST00000265295	0	0.7637	13.818
ENSG00000040275	ENST00000503209	0.53329	0.7637	13.818
ENSG00000040275	ENST00000508837	0	0.7637	13.818
ENSG00000040341	ENST00000524300	0.574652	0.875775	10.716
ENSG00000040341	ENST00000523533	0	0.875775	10.716
ENSG00000040341	ENST00000355780	0	0.875775	10.716
ENSG00000040341	ENST00000519961	0.0360241	0.875775	10.716
ENSG00000040341	ENST00000524104	0	0.875775	10.716
ENSG00000040341	ENST00000524113	0	0.875775	10.716
ENSG00000040633	ENST00000320316	0	nan	23.52
ENSG00000040633	ENST00000571362	0	nan	23.52
ENSG00000040633	ENST00000570753	0	nan	23.52
ENSG00000041357	ENST00000044462	0.675789	0.916237	9.468
ENSG00000041357	ENST00000560033	0	0.916237	9.468
ENSG00000041357	ENST00000413382	0	0.916237	9.468
ENSG00000041357	ENST00000558639	0.00540794	0.916237	9.468
ENSG00000041357	ENST00000559934	0.253667	0.916237	9.468
ENSG00000041357	ENST00000558635	0	0.916237	9.468
ENSG00000041357	ENST00000560099	0	0.916237	9.468
ENSG00000041357	ENST00000560842	0	0.916237	9.468
ENSG00000041357	ENST00000559906	0	0.916237	9.468
ENSG00000041357	ENST00000559154	0	0.916237	9.468
ENSG00000041802	ENST00000265245	0	nan	20.292
ENSG00000041802	ENST00000475763	0	nan	20.292
ENSG00000041802	ENST00000460584	0	nan	20.292
ENSG00000041802	ENST00000466391	0	nan	20.292
ENSG00000041802	ENST00000461343	0	nan	20.292
ENSG00000042088	ENST00000554180	0	nan	0.006
ENSG00000042088	ENST00000393454	0	nan	0.006
ENSG00000042088	ENST00000335725	0	nan	0.006
ENSG00000042088	ENST00000556867	0	nan	0.006
ENSG00000042088	ENST00000553989	0	nan	0.006
ENSG00000042088	ENST00000555880	0	nan	0.006
ENSG00000042088	ENST00000556063	0	nan	0.006
ENSG00000042429	ENST00000251871	0.876412	0.999999	19.854
ENSG00000042429	ENST00000530819	1.12234	0.999999	19.854
ENSG00000042429	ENST00000533133	-1.41561	0.999999	19.854
ENSG00000042429	ENST00000525026	0.817802	0.999999	19.854
ENSG00000042429	ENST00000531920	0.109283	0.999999	19.854
ENSG00000042429	ENST00000525613	0.0811499	0.999999	19.854
ENSG00000042429	ENST00000529626	1.36583	0.999999	19.854
ENSG00000042445	ENST00000295802	0	0.766559	3.78
ENSG00000042445	ENST00000438611	0	0.766559	3.78
ENSG00000042445	ENST00000482694	0.28843	0.766559	3.78
ENSG00000042445	ENST00000490291	0.103881	0.766559	3.78
ENSG00000042753	ENST00000263270	0.0620655	0.971188	4.17
ENSG00000042753	ENST00000600964	0.234561	0.971188	4.17
ENSG00000042753	ENST00000597020	0.610125	0.971188	4.17
ENSG00000042753	ENST00000598027	0	0.971188	4.17
ENSG00000042753	ENST00000601649	0	0.971188	4.17
ENSG00000042753	ENST00000597421	0	0.971188	4.17
ENSG00000043143	ENST00000361895	0.345011	0.828795	8.724
ENSG00000043143	ENST00000470876	0.61696	0.828795	8.724
ENSG00000043462	ENST00000046794	0.245541	0.999666	4.584
ENSG00000043462	ENST00000520322	0.959412	0.999666	4.584
ENSG00000043462	ENST00000521416	5.48232	0.999666	4.584
ENSG00000043462	ENST00000523369	0.149232	0.999666	4.584
ENSG00000043462	ENST00000519594	-1.33436	0.999666	4.584
ENSG00000043462	ENST00000522760	0.398778	0.999666	4.584
ENSG00000043462	ENST00000522823	0.257404	0.999666	4.584
ENSG00000043462	ENST00000519149	-2.15861	0.999666	4.584
ENSG00000043514	ENST00000316891	0	nan	23.754
ENSG00000043514	ENST00000467774	0	nan	23.754
ENSG00000043514	ENST00000462243	0	nan	23.754
ENSG00000044115	ENST00000302763	0.777827	0.880237	2.964
ENSG00000044115	ENST00000522730	0	0.880237	2.964
ENSG00000044115	ENST00000519489	0	0.880237	2.964
ENSG00000044446	ENST00000379942	0.703415	0.87068	10.08
ENSG00000044446	ENST00000481718	0.363189	0.87068	10.08
ENSG00000044446	ENST00000469485	0	0.87068	10.08
ENSG00000044446	ENST00000473597	0.0585037	0.87068	10.08
ENSG00000044446	ENST00000464455	0	0.87068	10.08
ENSG00000047188	ENST00000161863	0	nan	23.754
ENSG00000047188	ENST00000515883	0	nan	23.754
ENSG00000047188	ENST00000506333	0	nan	23.754
ENSG00000047188	ENST00000512600	0	nan	23.754
ENSG00000047188	ENST00000507567	0	nan	23.754
ENSG00000047249	ENST00000518072	0.432116	0.787991	0.504
ENSG00000047249	ENST00000359530	0.368994	0.787991	0.504
ENSG00000047249	ENST00000521707	0	0.787991	0.504
ENSG00000047249	ENST00000521377	0	0.787991	0.504
ENSG00000047249	ENST00000521335	0.17742	0.787991	0.504
ENSG00000047315	ENST00000497845	0	nan	15.51
ENSG00000047315	ENST00000478188	0	nan	15.51
ENSG00000047315	ENST00000510355	0	nan	15.51
ENSG00000047315	ENST00000464918	0	nan	15.51
ENSG00000047315	ENST00000484821	0	nan	15.51
ENSG00000047315	ENST00000314595	0	nan	15.51
ENSG00000047365	ENST00000303965	0	nan	2.556
ENSG00000047365	ENST00000512804	0	nan	2.556
ENSG00000047410	ENST00000367478	0	nan	0
ENSG00000047410	ENST00000467810	0	nan	0
ENSG00000047410	ENST00000492973	0	nan	0
ENSG00000047410	ENST00000481347	0	nan	0
ENSG00000047410	ENST00000491783	0	nan	0
ENSG00000047410	ENST00000469463	0	nan	0
ENSG00000047579	ENST00000344537	0	nan	7.734
ENSG00000047579	ENST00000338950	0	nan	7.734
ENSG00000047579	ENST00000514651	0	nan	7.734
ENSG00000047621	ENST00000261250	0	nan	1.392
ENSG00000047621	ENST00000535887	0	nan	1.392
ENSG00000047621	ENST00000535030	0	nan	1.392
ENSG00000047849	ENST00000426837	0.284705	0.947186	4.584
ENSG00000047849	ENST00000360240	0.346678	0.947186	4.584
ENSG00000047849	ENST00000477765	0	0.947186	4.584
ENSG00000047849	ENST00000383736	0.623792	0.947186	4.584
ENSG00000047849	ENST00000462206	0.0292153	0.947186	4.584
ENSG00000047932	ENST00000368498	0	nan	1.452
ENSG00000047932	ENST00000052569	0	nan	1.452
ENSG00000047932	ENST00000535237	0	nan	1.452
ENSG00000048162	ENST00000503849	2.55429	0.895348	9.018
ENSG00000048162	ENST00000509257	-2.37738	0.895348	9.018
ENSG00000048162	ENST00000510608	0.400818	0.895348	9.018
ENSG00000048392	ENST00000251810	0	0.710459	10.554
ENSG00000048392	ENST00000395910	0.192049	0.710459	10.554
ENSG00000048392	ENST00000519125	0	0.710459	10.554
ENSG00000048405	ENST00000393313	0	nan	24
ENSG00000048405	ENST00000265827	0	nan	24
ENSG00000048707	ENST00000476169	0	nan	2.802
ENSG00000048707	ENST00000487188	0	nan	2.802
ENSG00000048707	ENST00000473099	0	nan	2.802
ENSG00000048740	ENST00000608830	0	nan	24
ENSG00000048740	ENST00000609870	0	nan	24
ENSG00000048828	ENST00000277165	0.471787	0.753072	5.58
ENSG00000048828	ENST00000375389	0.316397	0.753072	5.58
ENSG00000048828	ENST00000446420	0.000594402	0.753072	5.58
ENSG00000048991	ENST00000463230	0.652769	0.999998	11.706
ENSG00000048991	ENST00000409478	0.352785	0.999998	11.706
ENSG00000048991	ENST00000264160	0.132163	0.999998	11.706
ENSG00000048991	ENST00000456040	0.745126	0.999998	11.706
ENSG00000048991	ENST00000425804	0.619984	0.999998	11.706
ENSG00000048991	ENST00000487294	0.311411	0.999998	11.706
ENSG00000048991	ENST00000483065	0.678927	0.999998	11.706
ENSG00000049167	ENST00000497892	0	nan	24
ENSG00000049167	ENST00000477893	0	nan	24
ENSG00000049449	ENST00000054950	1.04745	0.760619	4.908
ENSG00000049449	ENST00000533898	0.110098	0.760619	4.908
ENSG00000049449	ENST00000531345	0.582939	0.760619	4.908
ENSG00000049618	ENST00000346085	0.474697	0.748556	5.934
ENSG00000049618	ENST00000350026	0.102942	0.748556	5.934
ENSG00000049618	ENST00000452544	0.0717848	0.748556	5.934
ENSG00000049618	ENST00000493658	0	0.748556	5.934
ENSG00000049618	ENST00000400790	0	0.748556	5.934
ENSG00000049860	ENST00000261416	0.244186	0.829838	1.338
ENSG00000049860	ENST00000513079	0	0.829838	1.338
ENSG00000049860	ENST00000515528	0	0.829838	1.338
ENSG00000049860	ENST00000510820	0	0.829838	1.338
ENSG00000049860	ENST00000504459	0.286181	0.829838	1.338
ENSG00000049860	ENST00000511621	0	0.829838	1.338
ENSG00000049860	ENST00000509579	0	0.829838	1.338
ENSG00000049860	ENST00000513867	0.0884065	0.829838	1.338
ENSG00000050405	ENST00000547825	0.0043747	0.956178	7.872
ENSG00000050405	ENST00000552823	0	0.956178	7.872
ENSG00000050405	ENST00000552783	0.847837	0.956178	7.872
ENSG00000050405	ENST00000549064	0.0782555	0.956178	7.872
ENSG00000050405	ENST00000552045	0	0.956178	7.872
ENSG00000050405	ENST00000551486	0	0.956178	7.872
ENSG00000050426	ENST00000547318	0	0.882924	23.28
ENSG00000050426	ENST00000262055	0	0.882924	23.28
ENSG00000050426	ENST00000549340	0	0.882924	23.28
ENSG00000050426	ENST00000548390	0	0.882924	23.28
ENSG00000050426	ENST00000546992	0	0.882924	23.28
ENSG00000050426	ENST00000550715	0.243404	0.882924	23.28
ENSG00000050426	ENST00000547877	0.297892	0.882924	23.28
ENSG00000050426	ENST00000550100	0	0.882924	23.28
ENSG00000050426	ENST00000380135	0	0.882924	23.28
ENSG00000050426	ENST00000552645	0	0.882924	23.28
ENSG00000050426	ENST00000552433	0	0.882924	23.28
ENSG00000050426	ENST00000546814	0	0.882924	23.28
ENSG00000050748	ENST00000452135	0	nan	24
ENSG00000050748	ENST00000393360	0	nan	24
ENSG00000050748	ENST00000520212	0	nan	24
ENSG00000050748	ENST00000425491	0	nan	24
ENSG00000050748	ENST00000397072	0	nan	24
ENSG00000051009	ENST00000529360	0.70629	0.847975	23.754
ENSG00000051009	ENST00000532797	0.206234	0.847975	23.754
ENSG00000051108	ENST00000439977	0	nan	24
ENSG00000051108	ENST00000562914	0	nan	24
ENSG00000051108	ENST00000568676	0	nan	24
ENSG00000051108	ENST00000569569	0	nan	24
ENSG00000051108	ENST00000300302	0	nan	24
ENSG00000051108	ENST00000566550	0	nan	24
ENSG00000051108	ENST00000563781	0	nan	24
ENSG00000051108	ENST00000564678	0	nan	24
ENSG00000051108	ENST00000567944	0	nan	24
ENSG00000051108	ENST00000568814	0	nan	24
ENSG00000051382	ENST00000487552	0.264092	0.930785	6.18
ENSG00000051382	ENST00000485060	0.624355	0.930785	6.18
ENSG00000051382	ENST00000461451	0	0.930785	6.18
ENSG00000051382	ENST00000289153	0.331164	0.930785	6.18
ENSG00000051596	ENST00000265097	0	0.843605	4.482
ENSG00000051596	ENST00000513482	0.346049	0.843605	4.482
ENSG00000051596	ENST00000513118	0.431816	0.843605	4.482
ENSG00000052723	ENST00000060969	0	nan	4.272
ENSG00000052723	ENST00000475335	0	nan	4.272
ENSG00000052723	ENST00000471969	0	nan	4.272
ENSG00000052749	ENST00000491313	0.540383	0.816969	0.654
ENSG00000052749	ENST00000479481	0.212432	0.816969	0.654
ENSG00000052749	ENST00000487612	0.186953	0.816969	0.654
ENSG00000052749	ENST00000479317	0	0.816969	0.654
ENSG00000053254	ENST00000345097	0	nan	1.224
ENSG00000053254	ENST00000557258	0	nan	1.224
ENSG00000053254	ENST00000553840	0	nan	1.224
ENSG00000053254	ENST00000555855	0	nan	1.224
ENSG00000053254	ENST00000261302	0	nan	1.224
ENSG00000053371	ENST00000235835	0	nan	23.754
ENSG00000053371	ENST00000492217	0	nan	23.754
ENSG00000053372	ENST00000330263	0.374737	0.504347	4.272
ENSG00000053372	ENST00000479559	0	0.504347	4.272
ENSG00000053770	ENST00000261558	0	0.689536	3.408
ENSG00000053770	ENST00000554931	0	0.689536	3.408
ENSG00000053770	ENST00000554863	0.419126	0.689536	3.408
ENSG00000053900	ENST00000315368	0	0.735764	1.452
ENSG00000053900	ENST00000505991	0	0.735764	1.452
ENSG00000053900	ENST00000507809	0	0.735764	1.452
ENSG00000053900	ENST00000507925	0	0.735764	1.452
ENSG00000053900	ENST00000503805	0.160884	0.735764	1.452
ENSG00000053900	ENST00000505842	0	0.735764	1.452
ENSG00000053900	ENST00000515848	0.289639	0.735764	1.452
ENSG00000053900	ENST00000506973	0.137003	0.735764	1.452
ENSG00000054116	ENST00000373166	0	nan	0.018
ENSG00000054116	ENST00000462715	0	nan	0.018
ENSG00000054116	ENST00000373162	0	nan	0.018
ENSG00000054116	ENST00000373159	0	nan	0.018
ENSG00000054116	ENST00000497251	0	nan	0.018
ENSG00000054118	ENST00000354618	0.451869	0.646152	1.068
ENSG00000054118	ENST00000466743	0.250228	0.646152	1.068
ENSG00000054148	ENST00000492540	0.720691	0.89806	1.512
ENSG00000054148	ENST00000247665	0.262404	0.89806	1.512
ENSG00000054148	ENST00000463215	0.104002	0.89806	1.512
ENSG00000054219	ENST00000263636	0	0.511506	2.718
ENSG00000054219	ENST00000484559	0.241096	0.511506	2.718
ENSG00000054523	ENST00000377093	0	nan	0
ENSG00000054523	ENST00000497835	0	nan	0
ENSG00000054523	ENST00000470616	0	nan	0
ENSG00000054654	ENST00000557060	0.333579	0.867695	1.224
ENSG00000054654	ENST00000553308	0	0.867695	1.224
ENSG00000054654	ENST00000553455	0	0.867695	1.224
ENSG00000054654	ENST00000557024	0.0463289	0.867695	1.224
ENSG00000054654	ENST00000553806	0	0.867695	1.224
ENSG00000054654	ENST00000554805	0.571339	0.867695	1.224
ENSG00000054654	ENST00000554997	0	0.867695	1.224
ENSG00000054654	ENST00000557307	0	0.867695	1.224
ENSG00000054654	ENST00000557084	0	0.867695	1.224
ENSG00000054654	ENST00000441438	0	0.867695	1.224
ENSG00000054965	ENST00000356467	0.372771	0.502381	24
ENSG00000054965	ENST00000432223	0	0.502381	24
ENSG00000054983	ENST00000261304	0	0.687832	0.012
ENSG00000054983	ENST00000477716	0.457422	0.687832	0.012
ENSG00000054983	ENST00000555956	0	0.687832	0.012
ENSG00000055044	ENST00000264279	0.272171	0.632181	0.87
ENSG00000055044	ENST00000488403	0	0.632181	0.87
ENSG00000055044	ENST00000492740	0	0.632181	0.87
ENSG00000055044	ENST00000472050	0	0.632181	0.87
ENSG00000055044	ENST00000478508	0	0.632181	0.87
ENSG00000055070	ENST00000401088	0	nan	0.072
ENSG00000055070	ENST00000471507	0	nan	0.072
ENSG00000055070	ENST00000401089	0	nan	0.072
ENSG00000055070	ENST00000492354	0	nan	0.072
ENSG00000055147	ENST00000351797	0.400917	0.829643	10.08
ENSG00000055147	ENST00000522858	0.104456	0.829643	10.08
ENSG00000055147	ENST00000518946	0.24276	0.829643	10.08
ENSG00000055147	ENST00000518735	0	0.829643	10.08
ENSG00000055163	ENST00000518511	0.181849	0.961731	4.482
ENSG00000055163	ENST00000520942	0.0173489	0.961731	4.482
ENSG00000055163	ENST00000520960	0	0.961731	4.482
ENSG00000055163	ENST00000518555	0	0.961731	4.482
ENSG00000055163	ENST00000520424	0	0.961731	4.482
ENSG00000055163	ENST00000522892	0.451963	0.961731	4.482
ENSG00000055163	ENST00000523383	0	0.961731	4.482
ENSG00000055163	ENST00000524058	0.355152	0.961731	4.482
ENSG00000055163	ENST00000519663	0.452021	0.961731	4.482
ENSG00000055208	ENST00000470466	0	0.581647	2.478
ENSG00000055208	ENST00000484505	0.351237	0.581647	2.478
ENSG00000055332	ENST00000233057	0	nan	0.738
ENSG00000055332	ENST00000462861	0	nan	0.738
ENSG00000055332	ENST00000496059	0	nan	0.738
ENSG00000055483	ENST00000592231	0.252633	0.994436	13.632
ENSG00000055483	ENST00000588086	0.59064	0.994436	13.632
ENSG00000055483	ENST00000590312	0.137359	0.994436	13.632
ENSG00000055483	ENST00000589254	0.0248378	0.994436	13.632
ENSG00000055483	ENST00000590546	0.676549	0.994436	13.632
ENSG00000055483	ENST00000586896	0.0194042	0.994436	13.632
ENSG00000055483	ENST00000592907	0	0.994436	13.632
ENSG00000055483	ENST00000312010	0.0553931	0.994436	13.632
ENSG00000055483	ENST00000449938	0	0.994436	13.632
ENSG00000055609	ENST00000360104	0.482996	0.84433	6.3
ENSG00000055609	ENST00000489110	0	0.84433	6.3
ENSG00000055609	ENST00000490130	0.234909	0.84433	6.3
ENSG00000055917	ENST00000338086	0	0.848918	21.192
ENSG00000055917	ENST00000440577	0.557921	0.848918	21.192
ENSG00000055917	ENST00000403432	0	0.848918	21.192
ENSG00000055917	ENST00000319801	0	0.848918	21.192
ENSG00000055917	ENST00000361078	0.258674	0.848918	21.192
ENSG00000056050	ENST00000393381	0	nan	4.482
ENSG00000056050	ENST00000515204	0	nan	4.482
ENSG00000056050	ENST00000506125	0	nan	4.482
ENSG00000056097	ENST00000265069	0	nan	12.048
ENSG00000056097	ENST00000514356	0	nan	12.048
ENSG00000056097	ENST00000502988	0	nan	12.048
ENSG00000056097	ENST00000510369	0	nan	12.048
ENSG00000056097	ENST00000505366	0	nan	12.048
ENSG00000056097	ENST00000505204	0	nan	12.048
ENSG00000056586	ENST00000373670	0	0.856129	0
ENSG00000056586	ENST00000454740	0.110699	0.856129	0
ENSG00000056586	ENST00000495727	0.62918	0.856129	0
ENSG00000056586	ENST00000423239	0	0.856129	0
ENSG00000056586	ENST00000335387	0	0.856129	0
ENSG00000056586	ENST00000471874	0	0.856129	0
ENSG00000056586	ENST00000357244	0	0.856129	0
ENSG00000056972	ENST00000368761	0.129412	0.539022	23.754
ENSG00000056972	ENST00000528599	0	0.539022	23.754
ENSG00000057608	ENST00000380191	0	nan	3.684
ENSG00000057608	ENST00000479928	0	nan	3.684
ENSG00000057608	ENST00000380181	0	nan	3.684
ENSG00000057663	ENST00000475645	0.565496	0.862612	1.83
ENSG00000057663	ENST00000369076	0.543236	0.862612	1.83
ENSG00000057663	ENST00000369070	0.75057	0.862612	1.83
ENSG00000057663	ENST00000476518	0.0195902	0.862612	1.83
ENSG00000057757	ENST00000246151	0.588513	0.855485	0.348
ENSG00000057757	ENST00000415372	0.521192	0.855485	0.348
ENSG00000057935	ENST00000407270	0	nan	6.06
ENSG00000057935	ENST00000406911	0	nan	6.06
ENSG00000057935	ENST00000405094	0	nan	6.06
ENSG00000057935	ENST00000490611	0	nan	6.06
ENSG00000057935	ENST00000482875	0	nan	6.06
ENSG00000057935	ENST00000478602	0	nan	6.06
ENSG00000058063	ENST00000323116	0.628148	0.871988	2.718
ENSG00000058063	ENST00000493826	0.688526	0.871988	2.718
ENSG00000058063	ENST00000490303	0.866652	0.871988	2.718
ENSG00000058063	ENST00000491699	0	0.871988	2.718
ENSG00000058262	ENST00000243253	0	nan	0.288
ENSG00000058262	ENST00000491668	0	nan	0.288
ENSG00000058262	ENST00000498837	0	nan	0.288
ENSG00000058272	ENST00000450142	0.0280572	0.983992	24
ENSG00000058272	ENST00000547253	0	0.983992	24
ENSG00000058272	ENST00000550351	0	0.983992	24
ENSG00000058272	ENST00000548908	0	0.983992	24
ENSG00000058272	ENST00000552892	0.214562	0.983992	24
ENSG00000058272	ENST00000550369	0	0.983992	24
ENSG00000058272	ENST00000551781	0.00696497	0.983992	24
ENSG00000058272	ENST00000547330	0	0.983992	24
ENSG00000058272	ENST00000550007	0.600075	0.983992	24
ENSG00000058272	ENST00000547131	0	0.983992	24
ENSG00000058272	ENST00000550001	0	0.983992	24
ENSG00000058272	ENST00000551191	0.508355	0.983992	24
ENSG00000058600	ENST00000299853	0.3193	0.978165	5.124
ENSG00000058600	ENST00000564061	0	0.978165	5.124
ENSG00000058600	ENST00000563766	0	0.978165	5.124
ENSG00000058600	ENST00000567022	0.730622	0.978165	5.124
ENSG00000058600	ENST00000569757	0	0.978165	5.124
ENSG00000058600	ENST00000569787	0.235839	0.978165	5.124
ENSG00000058600	ENST00000563282	0.489237	0.978165	5.124
ENSG00000058600	ENST00000565117	0.882759	0.978165	5.124
ENSG00000058668	ENST00000357681	0.487649	0.647659	5.238
ENSG00000058668	ENST00000466407	0	0.647659	5.238
ENSG00000058729	ENST00000283109	1.36595	0.93166	24
ENSG00000058729	ENST00000511012	0.314963	0.93166	24
ENSG00000058729	ENST00000508447	0.812917	0.93166	24
ENSG00000058729	ENST00000508991	0.208764	0.93166	24
ENSG00000058729	ENST00000511920	0.93119	0.93166	24
ENSG00000059378	ENST00000263549	0	0.792246	8.01
ENSG00000059378	ENST00000488726	0.489186	0.792246	8.01
ENSG00000059378	ENST00000496624	0	0.792246	8.01
ENSG00000059378	ENST00000489383	0	0.792246	8.01
ENSG00000059378	ENST00000466597	0.15841	0.792246	8.01
ENSG00000059378	ENST00000470515	0	0.792246	8.01
ENSG00000059378	ENST00000493262	0	0.792246	8.01
ENSG00000059573	ENST00000371224	-1.0191	0.858187	24
ENSG00000059573	ENST00000371221	-1.99087	0.858187	24
ENSG00000059573	ENST00000485428	1.16088	0.858187	24
ENSG00000059691	ENST00000263985	0.054904	0.928074	10.08
ENSG00000059691	ENST00000510396	0.114147	0.928074	10.08
ENSG00000059691	ENST00000505211	0.174518	0.928074	10.08
ENSG00000059691	ENST00000512306	0.999246	0.928074	10.08
ENSG00000059691	ENST00000515490	0	0.928074	10.08
ENSG00000059758	ENST00000261211	0.312342	0.918298	0.504
ENSG00000059758	ENST00000543119	0.310032	0.918298	0.504
ENSG00000059758	ENST00000548422	0.28668	0.918298	0.504
ENSG00000059758	ENST00000549899	0	0.918298	0.504
ENSG00000059758	ENST00000551484	0.0331492	0.918298	0.504
ENSG00000059804	ENST00000075120	0	0.987496	3.876
ENSG00000059804	ENST00000486749	0	0.987496	3.876
ENSG00000059804	ENST00000469295	0	0.987496	3.876
ENSG00000059804	ENST00000479059	0.148745	0.987496	3.876
ENSG00000059804	ENST00000490763	0.0434373	0.987496	3.876
ENSG00000059804	ENST00000495813	0.497058	0.987496	3.876
ENSG00000059804	ENST00000544936	0	0.987496	3.876
ENSG00000059804	ENST00000476634	0.401839	0.987496	3.876
ENSG00000059804	ENST00000541671	0.152008	0.987496	3.876
ENSG00000060138	ENST00000279550	0.840932	0.999988	12.39
ENSG00000060138	ENST00000228251	0.299663	0.999988	12.39
ENSG00000060138	ENST00000540447	0.441567	0.999988	12.39
ENSG00000060138	ENST00000536823	0.44171	0.999988	12.39
ENSG00000060138	ENST00000542002	0.583075	0.999988	12.39
ENSG00000060138	ENST00000366290	0.478113	0.999988	12.39
ENSG00000060138	ENST00000536107	0.302176	0.999988	12.39
ENSG00000060237	ENST00000535572	0	nan	2.478
ENSG00000060237	ENST00000315939	0	nan	2.478
ENSG00000060237	ENST00000447667	0	nan	2.478
ENSG00000060237	ENST00000540360	0	nan	2.478
ENSG00000060237	ENST00000544965	0	nan	2.478
ENSG00000060237	ENST00000545285	0	nan	2.478
ENSG00000060237	ENST00000574564	0	nan	2.478
ENSG00000060237	ENST00000542543	0	nan	2.478
ENSG00000060237	ENST00000545055	0	nan	2.478
ENSG00000060237	ENST00000542424	0	nan	2.478
ENSG00000060237	ENST00000537603	0	nan	2.478
ENSG00000060237	ENST00000540885	0	nan	2.478
ENSG00000060491	ENST00000290291	0.588076	0.865753	24
ENSG00000060491	ENST00000370461	0	0.865753	24
ENSG00000060491	ENST00000450048	0.243362	0.865753	24
ENSG00000060688	ENST00000263694	0.0729899	0.999372	5.934
ENSG00000060688	ENST00000486941	0.374325	0.999372	5.934
ENSG00000060688	ENST00000489853	1.04206	0.999372	5.934
ENSG00000060688	ENST00000373720	0.439039	0.999372	5.934
ENSG00000060688	ENST00000474025	0.738973	0.999372	5.934
ENSG00000060688	ENST00000463988	0.888676	0.999372	5.934
ENSG00000060971	ENST00000333167	0	0.48253	24
ENSG00000060971	ENST00000469559	0.16892	0.48253	24
ENSG00000060971	ENST00000452171	0	0.48253	24
ENSG00000060971	ENST00000469600	0	0.48253	24
ENSG00000060971	ENST00000418880	0	0.48253	24
ENSG00000060971	ENST00000465181	0	0.48253	24
ENSG00000060971	ENST00000484284	0	0.48253	24
ENSG00000061273	ENST00000080059	0.449739	0.867312	1.224
ENSG00000061273	ENST00000354334	0	0.867312	1.224
ENSG00000061273	ENST00000459625	0	0.867312	1.224
ENSG00000061273	ENST00000471235	0	0.867312	1.224
ENSG00000061273	ENST00000491464	0	0.867312	1.224
ENSG00000061273	ENST00000463732	0	0.867312	1.224
ENSG00000061273	ENST00000430670	0	0.867312	1.224
ENSG00000061273	ENST00000417107	0.282078	0.867312	1.224
ENSG00000061936	ENST00000540469	0	0.861448	3.78
ENSG00000061936	ENST00000261674	0.102155	0.861448	3.78
ENSG00000061936	ENST00000538548	0	0.861448	3.78
ENSG00000061936	ENST00000535399	0.0975387	0.861448	3.78
ENSG00000061936	ENST00000535236	0	0.861448	3.78
ENSG00000061936	ENST00000535202	0	0.861448	3.78
ENSG00000061936	ENST00000539506	0	0.861448	3.78
ENSG00000061936	ENST00000537582	0.757911	0.861448	3.78
ENSG00000061938	ENST00000420716	0	nan	2.478
ENSG00000061938	ENST00000481865	0	nan	2.478
ENSG00000061938	ENST00000489628	0	nan	2.478
ENSG00000061938	ENST00000433111	0	nan	2.478
ENSG00000062194	ENST00000424459	0	0.692947	6.678
ENSG00000062194	ENST00000514387	0	0.692947	6.678
ENSG00000062194	ENST00000506184	0	0.692947	6.678
ENSG00000062194	ENST00000511209	0	0.692947	6.678
ENSG00000062194	ENST00000264779	0	0.692947	6.678
ENSG00000062194	ENST00000513732	0	0.692947	6.678
ENSG00000062194	ENST00000513524	0	0.692947	6.678
ENSG00000062194	ENST00000309096	0.02376	0.692947	6.678
ENSG00000062194	ENST00000515484	0.400702	0.692947	6.678
ENSG00000062485	ENST00000549143	0.247138	0.99424	0.018
ENSG00000062485	ENST00000548567	0.518646	0.99424	0.018
ENSG00000062485	ENST00000351328	0.186266	0.99424	0.018
ENSG00000062485	ENST00000546621	0	0.99424	0.018
ENSG00000062485	ENST00000546585	0.0762621	0.99424	0.018
ENSG00000062485	ENST00000548849	0.21669	0.99424	0.018
ENSG00000062485	ENST00000552331	0.816249	0.99424	0.018
ENSG00000062485	ENST00000547449	0	0.99424	0.018
ENSG00000062485	ENST00000547912	0	0.99424	0.018
ENSG00000062485	ENST00000550996	1.17757	0.99424	0.018
ENSG00000062582	ENST00000317534	0	nan	5.466
ENSG00000062582	ENST00000418740	0	nan	5.466
ENSG00000062582	ENST00000483330	0	nan	5.466
ENSG00000062582	ENST00000414932	0	nan	5.466
ENSG00000062598	ENST00000290246	0	0.743855	10.554
ENSG00000062598	ENST00000372176	0.229939	0.743855	10.554
ENSG00000062598	ENST00000425546	0	0.743855	10.554
ENSG00000062598	ENST00000462491	0	0.743855	10.554
ENSG00000062598	ENST00000450812	0	0.743855	10.554
ENSG00000062598	ENST00000480042	0.181396	0.743855	10.554
ENSG00000062598	ENST00000497412	0.0865828	0.743855	10.554
ENSG00000062650	ENST00000484070	0.325882	0.7761	18.138
ENSG00000062650	ENST00000298767	0	0.7761	18.138
ENSG00000062650	ENST00000372075	0.233424	0.7761	18.138
ENSG00000062650	ENST00000495124	0	0.7761	18.138
ENSG00000062650	ENST00000489996	0	0.7761	18.138
ENSG00000062716	ENST00000262291	0.0623195	0.938533	23.52
ENSG00000062716	ENST00000588131	0.229469	0.938533	23.52
ENSG00000062716	ENST00000592106	0.250146	0.938533	23.52
ENSG00000062716	ENST00000592790	0.747067	0.938533	23.52
ENSG00000062716	ENST00000587470	0.0366014	0.938533	23.52
ENSG00000063046	ENST00000262056	0	0.871985	13.998
ENSG00000063046	ENST00000549077	0.0428277	0.871985	13.998
ENSG00000063046	ENST00000420463	0.170643	0.871985	13.998
ENSG00000063046	ENST00000550025	0	0.871985	13.998
ENSG00000063046	ENST00000553209	0.39133	0.871985	13.998
ENSG00000063046	ENST00000549592	0.497538	0.871985	13.998
ENSG00000063169	ENST00000594866	0.6274	0.749356	24
ENSG00000063169	ENST00000602258	0.0574127	0.749356	24
ENSG00000063177	ENST00000552347	0.214272	0.695957	5.466
ENSG00000063177	ENST00000549920	0	0.695957	5.466
ENSG00000063177	ENST00000549533	0	0.695957	5.466
ENSG00000063177	ENST00000084795	0.13621	0.695957	5.466
ENSG00000063177	ENST00000551749	0	0.695957	5.466
ENSG00000063177	ENST00000547892	0.0869065	0.695957	5.466
ENSG00000063177	ENST00000549273	0	0.695957	5.466
ENSG00000063177	ENST00000552705	0	0.695957	5.466
ENSG00000063177	ENST00000550671	0	0.695957	5.466
ENSG00000063244	ENST00000450554	-2.18424	0.996315	6.936
ENSG00000063244	ENST00000308924	2.46911	0.996315	6.936
ENSG00000063244	ENST00000588850	1.55725	0.996315	6.936
ENSG00000063244	ENST00000592867	0.671422	0.996315	6.936
ENSG00000063244	ENST00000590551	0.251467	0.996315	6.936
ENSG00000063244	ENST00000587275	0.556874	0.996315	6.936
ENSG00000063322	ENST00000315588	0.704627	0.922787	24
ENSG00000063322	ENST00000599213	0.431556	0.922787	24
ENSG00000063438	ENST00000316418	0	nan	11.874
ENSG00000063438	ENST00000507048	0	nan	11.874
ENSG00000063601	ENST00000445323	0	0.687691	8.724
ENSG00000063601	ENST00000493480	0	0.687691	8.724
ENSG00000063601	ENST00000370387	0.278081	0.687691	8.724
ENSG00000063854	ENST00000565097	0.596313	0.922716	0
ENSG00000063854	ENST00000564518	0	0.922716	0
ENSG00000063854	ENST00000567190	0	0.922716	0
ENSG00000063854	ENST00000569700	0	0.922716	0
ENSG00000063854	ENST00000569339	0	0.922716	0
ENSG00000063854	ENST00000397356	0.620466	0.922716	0
ENSG00000063978	ENST00000314289	0	nan	0.132
ENSG00000063978	ENST00000509258	0	nan	0.132
ENSG00000063978	ENST00000504782	0	nan	0.132
ENSG00000063978	ENST00000507784	0	nan	0.132
ENSG00000063978	ENST00000541204	0	nan	0.132
ENSG00000064012	ENST00000392263	0	0.721607	24
ENSG00000064012	ENST00000490682	0	0.721607	24
ENSG00000064012	ENST00000471383	0	0.721607	24
ENSG00000064012	ENST00000323492	0.451197	0.721607	24
ENSG00000064102	ENST00000538155	0	0.634766	23.04
ENSG00000064102	ENST00000261191	0	0.634766	23.04
ENSG00000064102	ENST00000538016	0	0.634766	23.04
ENSG00000064102	ENST00000538748	0.321156	0.634766	23.04
ENSG00000064313	ENST00000378164	0.234509	0.752919	8.58
ENSG00000064313	ENST00000526969	0	0.752919	8.58
ENSG00000064313	ENST00000523078	0	0.752919	8.58
ENSG00000064313	ENST00000523734	0	0.752919	8.58
ENSG00000064419	ENST00000265388	0.415584	0.545194	3.408
ENSG00000064419	ENST00000471166	0	0.545194	3.408
ENSG00000064489	ENST00000591566	0.925837	0.962918	15.126
ENSG00000064489	ENST00000462790	0.144366	0.962918	15.126
ENSG00000064489	ENST00000477565	0.0145583	0.962918	15.126
ENSG00000064489	ENST00000591398	0.347864	0.962918	15.126
ENSG00000064490	ENST00000407360	0	nan	20.964
ENSG00000064490	ENST00000543157	0	nan	20.964
ENSG00000064490	ENST00000541873	0	nan	20.964
ENSG00000064490	ENST00000545522	0	nan	20.964
ENSG00000064490	ENST00000543118	0	nan	20.964
ENSG00000064601	ENST00000372484	0.2367	0.99105	4.374
ENSG00000064601	ENST00000607841	0.240918	0.99105	4.374
ENSG00000064601	ENST00000372459	0	0.99105	4.374
ENSG00000064601	ENST00000485627	0	0.99105	4.374
ENSG00000064601	ENST00000606782	0.0645323	0.99105	4.374
ENSG00000064601	ENST00000493522	0.590229	0.99105	4.374
ENSG00000064601	ENST00000480961	0	0.99105	4.374
ENSG00000064601	ENST00000484855	0.0863624	0.99105	4.374
ENSG00000064601	ENST00000607187	0.905936	0.99105	4.374
ENSG00000064651	ENST00000262461	0	0.597834	0
ENSG00000064651	ENST00000504416	0	0.597834	0
ENSG00000064651	ENST00000509616	0	0.597834	0
ENSG00000064651	ENST00000502849	0.284224	0.597834	0
ENSG00000064666	ENST00000263097	0	nan	2.802
ENSG00000064666	ENST00000348419	0	nan	2.802
ENSG00000064666	ENST00000569352	0	nan	2.802
ENSG00000064666	ENST00000562958	0	nan	2.802
ENSG00000064666	ENST00000606983	0	nan	2.802
ENSG00000064666	ENST00000562075	0	nan	2.802
ENSG00000064666	ENST00000566695	0	nan	2.802
ENSG00000064666	ENST00000564572	0	nan	2.802
ENSG00000064703	ENST00000369702	0	nan	1.014
ENSG00000064703	ENST00000475700	0	nan	1.014
ENSG00000064703	ENST00000524894	0	nan	1.014
ENSG00000064703	ENST00000534200	0	nan	1.014
ENSG00000064932	ENST00000361757	0.514761	0.751674	1.638
ENSG00000064932	ENST00000586109	0	0.751674	1.638
ENSG00000064932	ENST00000592222	0.0916178	0.751674	1.638
ENSG00000064932	ENST00000590446	0	0.751674	1.638
ENSG00000064933	ENST00000441310	0	nan	16.098
ENSG00000064933	ENST00000409985	0	nan	16.098
ENSG00000064933	ENST00000420421	0	nan	16.098
ENSG00000064961	ENST00000488973	0.0872369	0.765538	9.018
ENSG00000064961	ENST00000486028	0.45554	0.765538	9.018
ENSG00000064961	ENST00000487894	0.0471363	0.765538	9.018
ENSG00000064961	ENST00000464304	0	0.765538	9.018
ENSG00000064961	ENST00000461099	0	0.765538	9.018
ENSG00000065000	ENST00000589223	0.216674	0.691643	23.754
ENSG00000065000	ENST00000355272	0	0.691643	23.754
ENSG00000065000	ENST00000585652	0	0.691643	23.754
ENSG00000065000	ENST00000591650	0	0.691643	23.754
ENSG00000065000	ENST00000592488	0.0954543	0.691643	23.754
ENSG00000065000	ENST00000586177	0	0.691643	23.754
ENSG00000065029	ENST00000491400	0	nan	3.78
ENSG00000065029	ENST00000229405	0	nan	3.78
ENSG00000065029	ENST00000469195	0	nan	3.78
ENSG00000065029	ENST00000486891	0	nan	3.78
ENSG00000065029	ENST00000484932	0	nan	3.78
ENSG00000065029	ENST00000479226	0	nan	3.78
ENSG00000065029	ENST00000498555	0	nan	3.78
ENSG00000065057	ENST00000219066	1.01526	0.753127	12.048
ENSG00000065057	ENST00000562120	0.447046	0.753127	12.048
ENSG00000065060	ENST00000192788	0	0.497397	0.504
ENSG00000065060	ENST00000452449	0.226987	0.497397	0.504
ENSG00000065150	ENST00000490680	0.258457	0.993588	0.15
ENSG00000065150	ENST00000470493	0.0326666	0.993588	0.15
ENSG00000065150	ENST00000491555	0.492264	0.993588	0.15
ENSG00000065150	ENST00000479736	0.614348	0.993588	0.15
ENSG00000065150	ENST00000468620	0.107598	0.993588	0.15
ENSG00000065150	ENST00000493122	0.0270536	0.993588	0.15
ENSG00000065154	ENST00000368845	0.116564	0.926091	16.698
ENSG00000065154	ENST00000471127	0.573107	0.926091	16.698
ENSG00000065154	ENST00000483711	-1.14536	0.926091	16.698
ENSG00000065183	ENST00000349139	0	nan	24
ENSG00000065183	ENST00000471680	0	nan	24
ENSG00000065183	ENST00000369441	0	nan	24
ENSG00000065243	ENST00000316005	0.526356	0.756766	2.034
ENSG00000065243	ENST00000370521	0	0.756766	2.034
ENSG00000065243	ENST00000495119	0	0.756766	2.034
ENSG00000065268	ENST00000586317	0.396625	0.959795	6.18
ENSG00000065268	ENST00000251289	0.365403	0.959795	6.18
ENSG00000065268	ENST00000591276	0.344073	0.959795	6.18
ENSG00000065268	ENST00000591155	0	0.959795	6.18
ENSG00000065357	ENST00000331886	0	0.946455	5.934
ENSG00000065357	ENST00000548479	0	0.946455	5.934
ENSG00000065357	ENST00000547324	0.0548856	0.946455	5.934
ENSG00000065357	ENST00000553084	0	0.946455	5.934
ENSG00000065357	ENST00000547358	0	0.946455	5.934
ENSG00000065357	ENST00000555025	0	0.946455	5.934
ENSG00000065357	ENST00000547535	0.424466	0.946455	5.934
ENSG00000065357	ENST00000549323	0	0.946455	5.934
ENSG00000065357	ENST00000552478	0	0.946455	5.934
ENSG00000065357	ENST00000556344	0	0.946455	5.934
ENSG00000065357	ENST00000551739	0.0533879	0.946455	5.934
ENSG00000065357	ENST00000549085	0	0.946455	5.934
ENSG00000065357	ENST00000546895	0	0.946455	5.934
ENSG00000065357	ENST00000549986	0	0.946455	5.934
ENSG00000065357	ENST00000552335	0	0.946455	5.934
ENSG00000065357	ENST00000548047	0	0.946455	5.934
ENSG00000065357	ENST00000554434	0	0.946455	5.934
ENSG00000065357	ENST00000552652	0	0.946455	5.934
ENSG00000065357	ENST00000550484	0.369808	0.946455	5.934
ENSG00000065357	ENST00000552903	0	0.946455	5.934
ENSG00000065357	ENST00000551585	0	0.946455	5.934
ENSG00000065357	ENST00000550957	0	0.946455	5.934
ENSG00000065357	ENST00000548491	0	0.946455	5.934
ENSG00000065413	ENST00000424317	0	0.947301	4.692
ENSG00000065413	ENST00000493808	0	0.947301	4.692
ENSG00000065413	ENST00000486006	0.13678	0.947301	4.692
ENSG00000065413	ENST00000409153	0	0.947301	4.692
ENSG00000065413	ENST00000477852	0	0.947301	4.692
ENSG00000065413	ENST00000473081	0	0.947301	4.692
ENSG00000065413	ENST00000409919	0.769352	0.947301	4.692
ENSG00000065413	ENST00000463879	0	0.947301	4.692
ENSG00000065427	ENST00000319410	0	0.999894	5.934
ENSG00000065427	ENST00000302445	0.180589	0.999894	5.934
ENSG00000065427	ENST00000564578	0.135758	0.999894	5.934
ENSG00000065427	ENST00000569298	1.10455	0.999894	5.934
ENSG00000065427	ENST00000566560	0.103299	0.999894	5.934
ENSG00000065427	ENST00000566249	0.00462929	0.999894	5.934
ENSG00000065427	ENST00000566772	0.15427	0.999894	5.934
ENSG00000065427	ENST00000570215	0.593647	0.999894	5.934
ENSG00000065427	ENST00000565738	0	0.999894	5.934
ENSG00000065457	ENST00000568478	0.606102	0.68238	0
ENSG00000065457	ENST00000564657	0.0555174	0.68238	0
ENSG00000065485	ENST00000316218	0	nan	0.036
ENSG00000065485	ENST00000495004	0	nan	0.036
ENSG00000065518	ENST00000184266	0.724649	0.946885	21.648
ENSG00000065518	ENST00000485064	0	0.946885	21.648
ENSG00000065518	ENST00000461682	0	0.946885	21.648
ENSG00000065518	ENST00000491335	0	0.946885	21.648
ENSG00000065518	ENST00000496588	0.212401	0.946885	21.648
ENSG00000065526	ENST00000375759	0.581328	0.861705	12.048
ENSG00000065526	ENST00000471538	0	0.861705	12.048
ENSG00000065526	ENST00000438066	0.852558	0.861705	12.048
ENSG00000065526	ENST00000487496	0.0281962	0.861705	12.048
ENSG00000065548	ENST00000337859	0.861833	0.976947	1.224
ENSG00000065548	ENST00000498757	0.224577	0.976947	1.224
ENSG00000065559	ENST00000353533	0.222528	0.797035	24
ENSG00000065559	ENST00000582377	0.528155	0.797035	24
ENSG00000065559	ENST00000585076	0.119635	0.797035	24
ENSG00000065559	ENST00000536413	0.266748	0.797035	24
ENSG00000065613	ENST00000335753	0	0.784607	23.754
ENSG00000065613	ENST00000369755	0	0.784607	23.754
ENSG00000065613	ENST00000474260	0.514197	0.784607	23.754
ENSG00000065802	ENST00000264607	0	0.625554	0
ENSG00000065802	ENST00000491653	0.465544	0.625554	0
ENSG00000065809	ENST00000468747	0	0.992135	5.82
ENSG00000065809	ENST00000378467	0	0.992135	5.82
ENSG00000065809	ENST00000378458	0	0.992135	5.82
ENSG00000065809	ENST00000481209	0	0.992135	5.82
ENSG00000065809	ENST00000475858	0.291797	0.992135	5.82
ENSG00000065809	ENST00000479731	0	0.992135	5.82
ENSG00000065809	ENST00000468492	0.294742	0.992135	5.82
ENSG00000065809	ENST00000474143	0.0979915	0.992135	5.82
ENSG00000065809	ENST00000472095	0	0.992135	5.82
ENSG00000065809	ENST00000471815	0.784116	0.992135	5.82
ENSG00000065809	ENST00000491458	0	0.992135	5.82
ENSG00000065882	ENST00000261439	0	0.840694	4.908
ENSG00000065882	ENST00000402522	0.556964	0.840694	4.908
ENSG00000065882	ENST00000491553	0.251333	0.840694	4.908
ENSG00000065882	ENST00000475531	0	0.840694	4.908
ENSG00000065882	ENST00000492180	0	0.840694	4.908
ENSG00000065911	ENST00000394053	0	nan	24
ENSG00000065911	ENST00000470592	0	nan	24
ENSG00000065911	ENST00000488086	0	nan	24
ENSG00000065911	ENST00000462026	0	nan	24
ENSG00000065970	ENST00000162391	0	nan	13.092
ENSG00000065970	ENST00000428177	0	nan	13.092
ENSG00000065978	ENST00000321358	0.785948	0.943647	24
ENSG00000065978	ENST00000332220	-1.12509	0.943647	24
ENSG00000065978	ENST00000467957	0.45353	0.943647	24
ENSG00000066084	ENST00000549620	0	nan	24
ENSG00000066084	ENST00000301180	0	nan	24
ENSG00000066084	ENST00000552328	0	nan	24
ENSG00000066117	ENST00000394963	0.0528612	0.882374	4.482
ENSG00000066117	ENST00000381513	0	0.882374	4.482
ENSG00000066117	ENST00000551966	0	0.882374	4.482
ENSG00000066117	ENST00000547247	0.498946	0.882374	4.482
ENSG00000066117	ENST00000547637	0.238367	0.882374	4.482
ENSG00000066117	ENST00000550280	0.203975	0.882374	4.482
ENSG00000066117	ENST00000551352	0	0.882374	4.482
ENSG00000066135	ENST00000372396	0	nan	19.2
ENSG00000066135	ENST00000472265	0	nan	19.2
ENSG00000066135	ENST00000481296	0	nan	19.2
ENSG00000066136	ENST00000467203	0.120567	0.948235	5.466
ENSG00000066136	ENST00000424419	0	0.948235	5.466
ENSG00000066136	ENST00000447388	0.235303	0.948235	5.466
ENSG00000066136	ENST00000425457	0	0.948235	5.466
ENSG00000066136	ENST00000308733	0.14221	0.948235	5.466
ENSG00000066136	ENST00000525349	0.624398	0.948235	5.466
ENSG00000066136	ENST00000488635	0.713069	0.948235	5.466
ENSG00000066294	ENST00000368054	0	0.722205	5.58
ENSG00000066294	ENST00000466767	0	0.722205	5.58
ENSG00000066294	ENST00000360056	0.532858	0.722205	5.58
ENSG00000066294	ENST00000368047	0.072747	0.722205	5.58
ENSG00000066422	ENST00000312938	0	0.861372	23.754
ENSG00000066422	ENST00000471673	0	0.861372	23.754
ENSG00000066422	ENST00000461821	0.758962	0.861372	23.754
ENSG00000066427	ENST00000558190	0.76945	0.975104	24
ENSG00000066427	ENST00000359366	0.504203	0.975104	24
ENSG00000066427	ENST00000532032	1.17682	0.975104	24
ENSG00000066427	ENST00000507965	0.732353	0.975104	24
ENSG00000066427	ENST00000454964	0.105657	0.975104	24
ENSG00000066427	ENST00000393287	0.884837	0.975104	24
ENSG00000066455	ENST00000163416	0	nan	2.034
ENSG00000066455	ENST00000555793	0	nan	2.034
ENSG00000066651	ENST00000453993	0	nan	0
ENSG00000066651	ENST00000334379	0	nan	0
ENSG00000066654	ENST00000381337	0	0.922138	4.272
ENSG00000066654	ENST00000396083	0.125571	0.922138	4.272
ENSG00000066654	ENST00000570231	0.634924	0.922138	4.272
ENSG00000066654	ENST00000569768	0.436724	0.922138	4.272
ENSG00000066739	ENST00000359933	0.864596	0.904606	24
ENSG00000066739	ENST00000555263	0	0.904606	24
ENSG00000066739	ENST00000553643	0	0.904606	24
ENSG00000066777	ENST00000262215	0.147996	0.992401	0.828
ENSG00000066777	ENST00000518290	0.284353	0.992401	0.828
ENSG00000066777	ENST00000517955	-1.0582	0.992401	0.828
ENSG00000066777	ENST00000518230	0.256076	0.992401	0.828
ENSG00000066855	ENST00000262146	0	0.772985	0
ENSG00000066855	ENST00000518352	0	0.772985	0
ENSG00000066855	ENST00000520398	0.715375	0.772985	0
ENSG00000066926	ENST00000262093	0	nan	12.39
ENSG00000066926	ENST00000591977	0	nan	12.39
ENSG00000066933	ENST00000564699	0	nan	22.572
ENSG00000066933	ENST00000563071	0	nan	22.572
ENSG00000066933	ENST00000563542	0	nan	22.572
ENSG00000066933	ENST00000568781	0	nan	22.572
ENSG00000066933	ENST00000565528	0	nan	22.572
ENSG00000066933	ENST00000563925	0	nan	22.572
ENSG00000066933	ENST00000567560	0	nan	22.572
ENSG00000067048	ENST00000336079	0	nan	0.132
ENSG00000067048	ENST00000493363	0	nan	0.132
ENSG00000067048	ENST00000440554	0	nan	0.132
ENSG00000067048	ENST00000469101	0	nan	0.132
ENSG00000067048	ENST00000472510	0	nan	0.132
ENSG00000067048	ENST00000463199	0	nan	0.132
ENSG00000067048	ENST00000495478	0	nan	0.132
ENSG00000067057	ENST00000381125	0.706478	0.866488	7.464
ENSG00000067057	ENST00000415005	0	0.866488	7.464
ENSG00000067057	ENST00000381072	0	0.866488	7.464
ENSG00000067064	ENST00000381344	0	nan	4.584
ENSG00000067064	ENST00000491735	0	nan	4.584
ENSG00000067064	ENST00000427898	0	nan	4.584
ENSG00000067064	ENST00000482091	0	nan	4.584
ENSG00000067066	ENST00000264052	0.0607904	0.999775	5.7
ENSG00000067066	ENST00000409341	0.0291898	0.999775	5.7
ENSG00000067066	ENST00000409112	0.00533204	0.999775	5.7
ENSG00000067066	ENST00000340126	0	0.999775	5.7
ENSG00000067066	ENST00000470940	0.124447	0.999775	5.7
ENSG00000067066	ENST00000466710	0	0.999775	5.7
ENSG00000067066	ENST00000413284	0.707067	0.999775	5.7
ENSG00000067066	ENST00000452345	0	0.999775	5.7
ENSG00000067066	ENST00000462751	0	0.999775	5.7
ENSG00000067066	ENST00000494508	0	0.999775	5.7
ENSG00000067066	ENST00000459786	0	0.999775	5.7
ENSG00000067066	ENST00000494901	0	0.999775	5.7
ENSG00000067066	ENST00000488180	0.320598	0.999775	5.7
ENSG00000067225	ENST00000564440	0	0.917252	2.802
ENSG00000067225	ENST00000335181	0	0.917252	2.802
ENSG00000067225	ENST00000565143	0	0.917252	2.802
ENSG00000067225	ENST00000567118	0	0.917252	2.802
ENSG00000067225	ENST00000563986	0.185962	0.917252	2.802
ENSG00000067225	ENST00000569857	0	0.917252	2.802
ENSG00000067225	ENST00000570166	0	0.917252	2.802
ENSG00000067225	ENST00000564993	0	0.917252	2.802
ENSG00000067225	ENST00000563275	0.0819365	0.917252	2.802
ENSG00000067225	ENST00000568743	0	0.917252	2.802
ENSG00000067225	ENST00000562784	0	0.917252	2.802
ENSG00000067225	ENST00000564276	0.076812	0.917252	2.802
ENSG00000067225	ENST00000566809	0.215124	0.917252	2.802
ENSG00000067225	ENST00000569050	0	0.917252	2.802
ENSG00000067225	ENST00000319622	0.389667	0.917252	2.802
ENSG00000067225	ENST00000389093	0	0.917252	2.802
ENSG00000067334	ENST00000436063	0.716418	0.81693	20.292
ENSG00000067334	ENST00000462746	0.736423	0.81693	20.292
ENSG00000067334	ENST00000496535	0.261555	0.81693	20.292
ENSG00000067334	ENST00000460191	0.290593	0.81693	20.292
ENSG00000067334	ENST00000528680	0	0.81693	20.292
ENSG00000067369	ENST00000382044	0.392078	0.653688	24
ENSG00000067369	ENST00000476454	0	0.653688	24
ENSG00000067369	ENST00000467474	0	0.653688	24
ENSG00000067369	ENST00000414758	0.0471418	0.653688	24
ENSG00000067560	ENST00000418115	0.123417	0.940833	22.572
ENSG00000067560	ENST00000422781	0.849184	0.940833	22.572
ENSG00000067596	ENST00000262415	0.578874	0.738884	6.936
ENSG00000067596	ENST00000605777	0	0.738884	6.936
ENSG00000067596	ENST00000587044	0	0.738884	6.936
ENSG00000067606	ENST00000378567	0	nan	24
ENSG00000067606	ENST00000505322	0	nan	24
ENSG00000067646	ENST00000383052	0	nan	24
ENSG00000067646	ENST00000443793	0	nan	24
ENSG00000067646	ENST00000478783	0	nan	24
ENSG00000067646	ENST00000155093	0	nan	24
ENSG00000067829	ENST00000370092	0	nan	4.584
ENSG00000067829	ENST00000217901	0	nan	4.584
ENSG00000067829	ENST00000370093	0	nan	4.584
ENSG00000067829	ENST00000495356	0	nan	4.584
ENSG00000067829	ENST00000491235	0	nan	4.584
ENSG00000067900	ENST00000399799	0.748973	0.990397	16.698
ENSG00000067900	ENST00000578051	0.196539	0.990397	16.698
ENSG00000067900	ENST00000584687	0.833598	0.990397	16.698
ENSG00000067900	ENST00000584875	0.745129	0.990397	16.698
ENSG00000067900	ENST00000583556	0.891398	0.990397	16.698
ENSG00000067900	ENST00000582445	0.714062	0.990397	16.698
ENSG00000067955	ENST00000290858	-5.60457	0.998718	19.854
ENSG00000067955	ENST00000564034	5.24538	0.998718	19.854
ENSG00000067955	ENST00000412916	-1.87345	0.998718	19.854
ENSG00000067955	ENST00000563939	0.949125	0.998718	19.854
ENSG00000067955	ENST00000567947	-1.72552	0.998718	19.854
ENSG00000067955	ENST00000566281	2.17696	0.998718	19.854
ENSG00000067992	ENST00000379162	0.204293	0.941984	0
ENSG00000067992	ENST00000441463	0.771078	0.941984	0
ENSG00000067992	ENST00000493226	0.583896	0.941984	0
ENSG00000068024	ENST00000430200	0.819908	0.817975	9.468
ENSG00000068024	ENST00000460235	0.683021	0.817975	9.468
ENSG00000068028	ENST00000327761	0.466859	0.9057	1.338
ENSG00000068028	ENST00000478619	-1.11128	0.9057	1.338
ENSG00000068079	ENST00000438323	1.14261	0.834766	4.584
ENSG00000068079	ENST00000246911	0.0942165	0.834766	4.584
ENSG00000068079	ENST00000396722	0	0.834766	4.584
ENSG00000068079	ENST00000538473	0.724563	0.834766	4.584
ENSG00000068079	ENST00000546325	0	0.834766	4.584
ENSG00000068079	ENST00000534876	0	0.834766	4.584
ENSG00000068120	ENST00000393818	0	0.725773	12.048
ENSG00000068120	ENST00000591753	0.489041	0.725773	12.048
ENSG00000068120	ENST00000588353	0.0208591	0.725773	12.048
ENSG00000068120	ENST00000591583	0	0.725773	12.048
ENSG00000068305	ENST00000354410	0	nan	0.582
ENSG00000068305	ENST00000559036	0	nan	0.582
ENSG00000068305	ENST00000558983	0	nan	0.582
ENSG00000068305	ENST00000561125	0	nan	0.582
ENSG00000068308	ENST00000455452	0.638331	0.831941	2.556
ENSG00000068308	ENST00000156084	0	0.831941	2.556
ENSG00000068308	ENST00000376488	0	0.831941	2.556
ENSG00000068308	ENST00000396743	0	0.831941	2.556
ENSG00000068323	ENST00000493583	0	nan	0.15
ENSG00000068323	ENST00000315869	0	nan	0.15
ENSG00000068323	ENST00000495940	0	nan	0.15
ENSG00000068323	ENST00000481606	0	nan	0.15
ENSG00000068354	ENST00000376771	0	0.818343	0.084
ENSG00000068354	ENST00000481090	0.519644	0.818343	0.084
ENSG00000068354	ENST00000476141	0.457853	0.818343	0.084
ENSG00000068366	ENST00000505075	0.661111	0.903072	23.754
ENSG00000068366	ENST00000348502	0	0.903072	23.754
ENSG00000068366	ENST00000504383	0.483032	0.903072	23.754
ENSG00000068400	ENST00000473581	0.0202132	0.730456	12.048
ENSG00000068400	ENST00000474512	0	0.730456	12.048
ENSG00000068400	ENST00000480041	0.508892	0.730456	12.048
ENSG00000068400	ENST00000495258	0.181963	0.730456	12.048
ENSG00000068438	ENST00000019019	0	nan	13.272
ENSG00000068438	ENST00000348411	0	nan	13.272
ENSG00000068438	ENST00000487353	0	nan	13.272
ENSG00000068438	ENST00000496365	0	nan	13.272
ENSG00000068438	ENST00000466371	0	nan	13.272
ENSG00000068438	ENST00000467954	0	nan	13.272
ENSG00000068654	ENST00000263857	0.0617587	0.734734	24
ENSG00000068654	ENST00000471427	0.585559	0.734734	24
ENSG00000068654	ENST00000483538	0	0.734734	24
ENSG00000068724	ENST00000319190	0.746796	0.948647	4.074
ENSG00000068724	ENST00000491786	0.147247	0.948647	4.074
ENSG00000068831	ENST00000377494	0.406916	0.879945	0
ENSG00000068831	ENST00000488071	0	0.879945	0
ENSG00000068831	ENST00000497441	0.0781389	0.879945	0
ENSG00000068831	ENST00000465852	0.286259	0.879945	0
ENSG00000068831	ENST00000394430	0.889976	0.879945	0
ENSG00000068878	ENST00000404125	0	nan	24
ENSG00000068878	ENST00000488687	0	nan	24
ENSG00000068878	ENST00000478731	0	nan	24
ENSG00000068878	ENST00000461810	0	nan	24
ENSG00000068878	ENST00000475694	0	nan	24
ENSG00000068903	ENST00000479290	0.600109	0.912353	4.272
ENSG00000068903	ENST00000462654	-1.60976	0.912353	4.272
ENSG00000068903	ENST00000392081	0.673098	0.912353	4.272
ENSG00000068903	ENST00000496069	1.49698	0.912353	4.272
ENSG00000068903	ENST00000381766	0	0.912353	4.272
ENSG00000068912	ENST00000185150	0.765317	0.898709	0.216
ENSG00000068912	ENST00000378239	0.311423	0.898709	0.216
ENSG00000069248	ENST00000261396	0	0.783908	12.048
ENSG00000069248	ENST00000490352	0.0688356	0.783908	12.048
ENSG00000069248	ENST00000485119	0.526057	0.783908	12.048
ENSG00000069329	ENST00000299138	0	nan	10.716
ENSG00000069329	ENST00000562420	0	nan	10.716
ENSG00000069329	ENST00000565228	0	nan	10.716
ENSG00000069329	ENST00000563884	0	nan	10.716
ENSG00000069329	ENST00000568191	0	nan	10.716
ENSG00000069329	ENST00000563984	0	nan	10.716
ENSG00000069345	ENST00000317089	0	nan	1.116
ENSG00000069345	ENST00000569553	0	nan	1.116
ENSG00000069424	ENST00000378097	0	nan	10.08
ENSG00000069424	ENST00000378092	0	nan	10.08
ENSG00000069424	ENST00000478098	0	nan	10.08
ENSG00000069424	ENST00000445501	0	nan	10.08
ENSG00000069424	ENST00000389632	0	nan	10.08
ENSG00000069424	ENST00000428161	0	nan	10.08
ENSG00000069424	ENST00000602612	0	nan	10.08
ENSG00000069424	ENST00000435937	0	nan	10.08
ENSG00000069424	ENST00000378083	0	nan	10.08
ENSG00000069424	ENST00000458166	0	nan	10.08
ENSG00000069424	ENST00000481789	0	nan	10.08
ENSG00000069424	ENST00000352527	0	nan	10.08
ENSG00000069424	ENST00000341524	0	nan	10.08
ENSG00000069493	ENST00000487752	0	0.999292	22.338
ENSG00000069493	ENST00000261340	0.149326	0.999292	22.338
ENSG00000069493	ENST00000290855	0	0.999292	22.338
ENSG00000069493	ENST00000492359	0	0.999292	22.338
ENSG00000069493	ENST00000479877	0	0.999292	22.338
ENSG00000069493	ENST00000545918	0.47073	0.999292	22.338
ENSG00000069493	ENST00000543300	0.174146	0.999292	22.338
ENSG00000069493	ENST00000261339	0.100734	0.999292	22.338
ENSG00000069493	ENST00000476198	0	0.999292	22.338
ENSG00000069493	ENST00000430909	0.00856535	0.999292	22.338
ENSG00000069493	ENST00000544322	0.328548	0.999292	22.338
ENSG00000069493	ENST00000460309	0.327184	0.999292	22.338
ENSG00000069849	ENST00000286371	0	nan	24
ENSG00000069849	ENST00000482635	0	nan	24
ENSG00000069849	ENST00000484727	0	nan	24
ENSG00000069849	ENST00000486782	0	nan	24
ENSG00000069869	ENST00000508342	0	nan	1.278
ENSG00000069869	ENST00000435532	0	nan	1.278
ENSG00000069974	ENST00000396307	0	nan	21.876
ENSG00000069974	ENST00000565776	0	nan	21.876
ENSG00000069974	ENST00000336787	0	nan	21.876
ENSG00000069998	ENST00000336737	0.505547	0.632761	9.618
ENSG00000069998	ENST00000477157	0.01562	0.632761	9.618
ENSG00000069998	ENST00000480451	0	0.632761	9.618
ENSG00000070010	ENST00000263202	0.762616	0.889665	0
ENSG00000070010	ENST00000459854	0.741723	0.889665	0
ENSG00000070010	ENST00000489406	0.596689	0.889665	0
ENSG00000070190	ENST00000296414	0.879296	0.969899	4.584
ENSG00000070190	ENST00000512369	1.05186	0.969899	4.584
ENSG00000070190	ENST00000507994	0.442367	0.969899	4.584
ENSG00000070190	ENST00000514301	0.182778	0.969899	4.584
ENSG00000070366	ENST00000574501	0.611193	0.902431	0.24
ENSG00000070366	ENST00000263073	0	0.902431	0.24
ENSG00000070366	ENST00000573166	0	0.902431	0.24
ENSG00000070366	ENST00000570874	0.173557	0.902431	0.24
ENSG00000070367	ENST00000554011	0.779076	0.949891	1.512
ENSG00000070367	ENST00000556629	0.360055	0.949891	1.512
ENSG00000070367	ENST00000554598	0	0.949891	1.512
ENSG00000070367	ENST00000555749	0.756265	0.949891	1.512
ENSG00000070367	ENST00000413566	0.305162	0.949891	1.512
ENSG00000070423	ENST00000292363	0	nan	0.378
ENSG00000070423	ENST00000590885	0	nan	0.378
ENSG00000070423	ENST00000586749	0	nan	0.378
ENSG00000070423	ENST00000591394	0	nan	0.378
ENSG00000070423	ENST00000592626	0	nan	0.378
ENSG00000070444	ENST00000174618	0.751216	0.808677	19.854
ENSG00000070444	ENST00000573384	0.198814	0.808677	19.854
ENSG00000070444	ENST00000575402	0	0.808677	19.854
ENSG00000070476	ENST00000514463	0.357588	0.754911	23.754
ENSG00000070476	ENST00000336332	0.329692	0.754911	23.754
ENSG00000070501	ENST00000265421	0	0.889369	9.468
ENSG00000070501	ENST00000520008	0.338133	0.889369	9.468
ENSG00000070501	ENST00000519094	0.302797	0.889369	9.468
ENSG00000070501	ENST00000522297	0.0498553	0.889369	9.468
ENSG00000070501	ENST00000519524	0	0.889369	9.468
ENSG00000070501	ENST00000523465	0	0.889369	9.468
ENSG00000070501	ENST00000521492	0	0.889369	9.468
ENSG00000070501	ENST00000521418	0.0281602	0.889369	9.468
ENSG00000070610	ENST00000378088	0.817216	0.99987	7.068
ENSG00000070610	ENST00000467252	-1.26009	0.99987	7.068
ENSG00000070610	ENST00000486797	0.0284388	0.99987	7.068
ENSG00000070610	ENST00000488292	1.0447	0.99987	7.068
ENSG00000070610	ENST00000485259	0.304886	0.99987	7.068
ENSG00000070610	ENST00000489025	0.295524	0.99987	7.068
ENSG00000070669	ENST00000394308	0.0351029	0.949931	19.854
ENSG00000070669	ENST00000487714	0.670463	0.949931	19.854
ENSG00000070669	ENST00000462436	0	0.949931	19.854
ENSG00000070669	ENST00000495255	0.280215	0.949931	19.854
ENSG00000070669	ENST00000448127	0.743628	0.949931	19.854
ENSG00000070718	ENST00000396926	0.137586	0.919717	23.754
ENSG00000070718	ENST00000517922	0.89184	0.919717	23.754
ENSG00000070718	ENST00000521899	0.259026	0.919717	23.754
ENSG00000070718	ENST00000522320	0.503972	0.919717	23.754
ENSG00000070756	ENST00000520868	0.0716618	0.998445	15.708
ENSG00000070756	ENST00000318607	0.93649	0.998445	15.708
ENSG00000070756	ENST00000522387	0	0.998445	15.708
ENSG00000070756	ENST00000522658	0.0034091	0.998445	15.708
ENSG00000070756	ENST00000519848	0.00200039	0.998445	15.708
ENSG00000070756	ENST00000517403	0.320871	0.998445	15.708
ENSG00000070756	ENST00000519596	0	0.998445	15.708
ENSG00000070756	ENST00000518716	0.364337	0.998445	15.708
ENSG00000070756	ENST00000519100	0	0.998445	15.708
ENSG00000070756	ENST00000517921	0.692975	0.998445	15.708
ENSG00000070756	ENST00000521865	0.887069	0.998445	15.708
ENSG00000070756	ENST00000520142	0.982582	0.998445	15.708
ENSG00000070761	ENST00000262498	0	nan	24
ENSG00000070761	ENST00000564150	0	nan	24
ENSG00000070761	ENST00000567092	0	nan	24
ENSG00000070761	ENST00000567660	0	nan	24
ENSG00000070770	ENST00000262506	0.750613	0.874576	6.804
ENSG00000070770	ENST00000563307	0.113484	0.874576	6.804
ENSG00000070770	ENST00000562367	0.1885	0.874576	6.804
ENSG00000070770	ENST00000565188	0	0.874576	6.804
ENSG00000070785	ENST00000360403	0	nan	1.014
ENSG00000070785	ENST00000372183	0	nan	1.014
ENSG00000070831	ENST00000344548	0.325018	0.941313	0.264
ENSG00000070831	ENST00000315554	0.478781	0.941313	0.264
ENSG00000070831	ENST00000411827	0.370619	0.941313	0.264
ENSG00000070831	ENST00000400259	0.346855	0.941313	0.264
ENSG00000070882	ENST00000313367	0	nan	1.512
ENSG00000070882	ENST00000459987	0	nan	1.512
ENSG00000070882	ENST00000461835	0	nan	1.512
ENSG00000070950	ENST00000264926	0.409088	0.898646	2.328
ENSG00000070950	ENST00000473069	0	0.898646	2.328
ENSG00000070950	ENST00000429790	0	0.898646	2.328
ENSG00000070950	ENST00000469793	0.458104	0.898646	2.328
ENSG00000070961	ENST00000428670	0	nan	5.934
ENSG00000070961	ENST00000393164	0	nan	5.934
ENSG00000070961	ENST00000552275	0	nan	5.934
ENSG00000070961	ENST00000551009	0	nan	5.934
ENSG00000070961	ENST00000549727	0	nan	5.934
ENSG00000070961	ENST00000549585	0	nan	5.934
ENSG00000070961	ENST00000551310	0	nan	5.934
ENSG00000070961	ENST00000261173	0	nan	5.934
ENSG00000071051	ENST00000233154	0.46509	0.816779	9.168
ENSG00000071051	ENST00000522586	0.135526	0.816779	9.168
ENSG00000071051	ENST00000451463	0.333214	0.816779	9.168
ENSG00000071073	ENST00000264968	0.0995801	0.90684	1.116
ENSG00000071073	ENST00000460768	0.484437	0.90684	1.116
ENSG00000071073	ENST00000495056	0.714955	0.90684	1.116
ENSG00000071073	ENST00000393487	0.0284762	0.90684	1.116
ENSG00000071082	ENST00000264258	0.0490171	0.967056	10.554
ENSG00000071082	ENST00000409000	0.0715516	0.967056	10.554
ENSG00000071082	ENST00000409028	0	0.967056	10.554
ENSG00000071082	ENST00000409320	0	0.967056	10.554
ENSG00000071082	ENST00000409733	0.436318	0.967056	10.554
ENSG00000071082	ENST00000456292	0.262	0.967056	10.554
ENSG00000071082	ENST00000409711	0.432726	0.967056	10.554
ENSG00000071127	ENST00000499869	0	nan	0.06
ENSG00000071127	ENST00000515743	0	nan	0.06
ENSG00000071127	ENST00000502702	0	nan	0.06
ENSG00000071127	ENST00000505543	0	nan	0.06
ENSG00000071127	ENST00000508079	0	nan	0.06
ENSG00000071127	ENST00000264785	0	nan	0.06
ENSG00000071127	ENST00000515018	0	nan	0.06
ENSG00000071127	ENST00000509600	0	nan	0.06
ENSG00000071127	ENST00000382452	0	nan	0.06
ENSG00000071243	ENST00000315870	0.526199	0.832509	23.754
ENSG00000071243	ENST00000427726	0	0.832509	23.754
ENSG00000071243	ENST00000445699	0.278004	0.832509	23.754
ENSG00000071243	ENST00000431467	0	0.832509	23.754
ENSG00000071243	ENST00000497502	0	0.832509	23.754
ENSG00000071462	ENST00000265758	0	nan	10.242
ENSG00000071462	ENST00000432522	0	nan	10.242
ENSG00000071462	ENST00000463307	0	nan	10.242
ENSG00000071462	ENST00000471215	0	nan	10.242
ENSG00000071537	ENST00000336735	0	0.757408	4.482
ENSG00000071537	ENST00000554293	0.704331	0.757408	4.482
ENSG00000071537	ENST00000555923	0.728518	0.757408	4.482
ENSG00000071537	ENST00000554744	0.444719	0.757408	4.482
ENSG00000071537	ENST00000555824	0	0.757408	4.482
ENSG00000071553	ENST00000369762	0	nan	0.438
ENSG00000071553	ENST00000455205	0	nan	0.438
ENSG00000071553	ENST00000491569	0	nan	0.438
ENSG00000071553	ENST00000484908	0	nan	0.438
ENSG00000071564	ENST00000593064	0	nan	14.748
ENSG00000071564	ENST00000585731	0	nan	14.748
ENSG00000071564	ENST00000587235	0	nan	14.748
ENSG00000071564	ENST00000262965	0	nan	14.748
ENSG00000071626	ENST00000336761	0	0.846214	2.478
ENSG00000071626	ENST00000233078	0.599713	0.846214	2.478
ENSG00000071626	ENST00000592522	0	0.846214	2.478
ENSG00000071626	ENST00000586579	0	0.846214	2.478
ENSG00000071626	ENST00000587079	0.399085	0.846214	2.478
ENSG00000071626	ENST00000589484	0	0.846214	2.478
ENSG00000071626	ENST00000585485	0.417766	0.846214	2.478
ENSG00000071626	ENST00000589874	0	0.846214	2.478
ENSG00000071655	ENST00000156825	0.541879	0.987168	2.4
ENSG00000071655	ENST00000592012	1.64891	0.987168	2.4
ENSG00000071655	ENST00000590550	0.236677	0.987168	2.4
[truncated: 21,111 more rows]

## Sheet: Bcell
gene_name	splice_name	coef	gene_corr	model_corr	time_delay (hours)
A2A6A1	ENSMUST00000143842	0	0.565316	0.881135	9.56314
A2A6A1	ENSMUST00000069673	0.642735	0.565316	0.881135	9.56314
A2A6A1	ENSMUST00000131573	0	0.565316	0.881135	9.56314
A2A6A1	ENSMUST00000125754	0	0.565316	0.881135	9.56314
A2A9C3	ENSMUST00000075406	0	0.171869	0.981016	12.3419
A2A9C3	ENSMUST00000183402	0.403507	0.171869	0.981016	12.3419
A2A9C3	ENSMUST00000130058	0	0.171869	0.981016	12.3419
A2A9C3	ENSMUST00000138632	0.507243	0.171869	0.981016	12.3419
A2A9C3	ENSMUST00000138386	0	0.171869	0.981016	12.3419
A2A9C3	ENSMUST00000136737	0	0.171869	0.981016	12.3419
A2AF47	ENSMUST00000033419	0.304382	0.715314	0.999381	2.58476
A2AF47	ENSMUST00000115266	0.770356	0.715314	0.999381	2.58476
A2AF47	ENSMUST00000145757	0	0.715314	0.999381	2.58476
A2AF47	ENSMUST00000140175	0	0.715314	0.999381	2.58476
A2AGT5	ENSMUST00000111338	0.890494	0.195105	0.93233	0.0193979
A2AGT5	ENSMUST00000139433	0	0.195105	0.93233	0.0193979
A2AGT5	ENSMUST00000133633	0.840705	0.195105	0.93233	0.0193979
A2AGT5	ENSMUST00000129118	0	0.195105	0.93233	0.0193979
A2AGT5	ENSMUST00000046769	0	0.195105	0.93233	0.0193979
B2RQC6	ENSMUST00000013773	0	0.462373	nan	1.52758
B2RQC6	ENSMUST00000201838	0	0.462373	nan	1.52758
B2RQC6	ENSMUST00000202795	0	0.462373	nan	1.52758
B2RQC6	ENSMUST00000202967	0	0.462373	nan	1.52758
B2RQC6	ENSMUST00000201844	0	0.462373	nan	1.52758
B2RQC6	ENSMUST00000202391	0	0.462373	nan	1.52758
B2RQC6	ENSMUST00000201256	0	0.462373	nan	1.52758
B2RQC6	ENSMUST00000201870	0	0.462373	nan	1.52758
B2RQC6	ENSMUST00000202827	0	0.462373	nan	1.52758
B2RQC6	ENSMUST00000202973	0	0.462373	nan	1.52758
B2RQC6	ENSMUST00000200917	0	0.462373	nan	1.52758
B2RY56	ENSMUST00000048155	0	0.201679	0.98205	3.44312
B2RY56	ENSMUST00000182618	0.275816	0.201679	0.98205	3.44312
B2RY56	ENSMUST00000183154	0	0.201679	0.98205	3.44312
B2RY56	ENSMUST00000182881	0	0.201679	0.98205	3.44312
B2RY56	ENSMUST00000183128	0	0.201679	0.98205	3.44312
B2RY56	ENSMUST00000182450	0.430489	0.201679	0.98205	3.44312
B2RY56	ENSMUST00000182255	0	0.201679	0.98205	3.44312
B2RY56	ENSMUST00000182032	0	0.201679	0.98205	3.44312
B2RY56	ENSMUST00000183242	0	0.201679	0.98205	3.44312
B2RY56	ENSMUST00000182840	0	0.201679	0.98205	3.44312
B2RY56	ENSMUST00000183181	0	0.201679	0.98205	3.44312
D3YXK2	ENSMUST00000182031	0	0.882681	0.968473	10.8289
D3YXK2	ENSMUST00000182533	0.25458	0.882681	0.968473	10.8289
D3YXK2	ENSMUST00000182800	0	0.882681	0.968473	10.8289
D3YXK2	ENSMUST00000095224	0	0.882681	0.968473	10.8289
D3YXK2	ENSMUST00000182951	0	0.882681	0.968473	10.8289
D3YXK2	ENSMUST00000182159	0.485744	0.882681	0.968473	10.8289
D3YXK2	ENSMUST00000182378	0	0.882681	0.968473	10.8289
D3YXK2	ENSMUST00000183041	0	0.882681	0.968473	10.8289
D3YXK2	ENSMUST00000182461	0	0.882681	0.968473	10.8289
D3YXK2	ENSMUST00000182913	0	0.882681	0.968473	10.8289
D3YXK2	ENSMUST00000182454	0	0.882681	0.968473	10.8289
D3YXK2	ENSMUST00000183318	0	0.882681	0.968473	10.8289
D3Z7P3	ENSMUST00000114513	0	0.624043	0.845269	11.4884
D3Z7P3	ENSMUST00000114512	0	0.624043	0.845269	11.4884
D3Z7P3	ENSMUST00000136654	0	0.624043	0.845269	11.4884
D3Z7P3	ENSMUST00000126221	0	0.624043	0.845269	11.4884
D3Z7P3	ENSMUST00000138906	0	0.624043	0.845269	11.4884
D3Z7P3	ENSMUST00000114510	0	0.624043	0.845269	11.4884
D3Z7P3	ENSMUST00000114509	0	0.624043	0.845269	11.4884
D3Z7P3	ENSMUST00000155587	0.235674	0.624043	0.845269	11.4884
D3Z7P3	ENSMUST00000123324	0	0.624043	0.845269	11.4884
D3Z7P3	ENSMUST00000147825	0	0.624043	0.845269	11.4884
D3Z7P3	ENSMUST00000145514	0.13499	0.624043	0.845269	11.4884
D3Z7P3	ENSMUST00000151694	0	0.624043	0.845269	11.4884
F6ZDS4	ENSMUST00000124973	0	0.397254	0.999661	7.95312
F6ZDS4	ENSMUST00000119161	0	0.397254	0.999661	7.95312
F6ZDS4	ENSMUST00000131701	0	0.397254	0.999661	7.95312
F6ZDS4	ENSMUST00000141827	0.295543	0.397254	0.999661	7.95312
F6ZDS4	ENSMUST00000147769	0	0.397254	0.999661	7.95312
F6ZDS4	ENSMUST00000132522	0	0.397254	0.999661	7.95312
F6ZDS4	ENSMUST00000151563	0	0.397254	0.999661	7.95312
F6ZDS4	ENSMUST00000150752	0	0.397254	0.999661	7.95312
F6ZDS4	ENSMUST00000132257	0	0.397254	0.999661	7.95312
F6ZDS4	ENSMUST00000152967	0	0.397254	0.999661	7.95312
F6ZDS4	ENSMUST00000128417	0	0.397254	0.999661	7.95312
F6ZDS4	ENSMUST00000124484	0	0.397254	0.999661	7.95312
F6ZDS4	ENSMUST00000138718	0.81927	0.397254	0.999661	7.95312
O08528	ENSMUST00000000642	0.909192	0.875121	0.949192	17.6908
O08528	ENSMUST00000170833	0	0.875121	0.949192	17.6908
O08573	ENSMUST00000108268	0.254711	0.316855	0.723616	2.05617
O08573	ENSMUST00000140073	0.30201	0.316855	0.723616	2.05617
O08573	ENSMUST00000108269	0	0.316855	0.723616	2.05617
O08579	ENSMUST00000002029	0.635773	0.0278742	0.981653	4.01536
O08579	ENSMUST00000129516	0	0.0278742	0.981653	4.01536
O08579	ENSMUST00000119197	0	0.0278742	0.981653	4.01536
O08579	ENSMUST00000088313	0.421352	0.0278742	0.981653	4.01536
O08583	ENSMUST00000026125	0.430077	0.28589	0.968364	9.71833
O08583	ENSMUST00000155325	0	0.28589	0.968364	9.71833
O08583	ENSMUST00000156685	0.521044	0.28589	0.968364	9.71833
O08663	ENSMUST00000047910	0	0.677712	nan	16.8713
O08663	ENSMUST00000181894	0	0.677712	nan	16.8713
O08663	ENSMUST00000180840	0	0.677712	nan	16.8713
O08663	ENSMUST00000181091	0	0.677712	nan	16.8713
O08663	ENSMUST00000181009	0	0.677712	nan	16.8713
O08663	ENSMUST00000181470	0	0.677712	nan	16.8713
O08663	ENSMUST00000181442	0	0.677712	nan	16.8713
O08663	ENSMUST00000180688	0	0.677712	nan	16.8713
O08663	ENSMUST00000181236	0	0.677712	nan	16.8713
O08663	ENSMUST00000181104	0	0.677712	nan	16.8713
O08709	ENSMUST00000071718	0	0.750606	0.996815	13.0499
O08709	ENSMUST00000192639	0.422508	0.750606	0.996815	13.0499
O08709	ENSMUST00000156678	0.678906	0.750606	0.996815	13.0499
O08709	ENSMUST00000051925	0	0.750606	0.996815	13.0499
O08709	ENSMUST00000139387	0	0.750606	0.996815	13.0499
O08709	ENSMUST00000155135	0	0.750606	0.996815	13.0499
O08709	ENSMUST00000194613	0	0.750606	0.996815	13.0499
O08784	ENSMUST00000175934	0.666055	0.70232	0.960981	15.8674
O08784	ENSMUST00000176630	0	0.70232	0.960981	15.8674
O08784	ENSMUST00000163446	0	0.70232	0.960981	15.8674
O08784	ENSMUST00000177172	0	0.70232	0.960981	15.8674
O08784	ENSMUST00000176088	0.163928	0.70232	0.960981	15.8674
O08784	ENSMUST00000177343	0	0.70232	0.960981	15.8674
O08795	ENSMUST00000115331	0.530307	0.333617	0.690307	0.00484946
O08795	ENSMUST00000003493	0	0.333617	0.690307	0.00484946
O08807	ENSMUST00000026328	0.955043	0.638475	0.979387	0.00969893
O08807	ENSMUST00000123915	0.764742	0.638475	0.979387	0.00969893
O08810	ENSMUST00000021306	0	0.0567411	nan	24
O08810	ENSMUST00000107060	0	0.0567411	nan	24
O08810	ENSMUST00000143323	0	0.0567411	nan	24
O08810	ENSMUST00000141273	0	0.0567411	nan	24
O08810	ENSMUST00000131678	0	0.0567411	nan	24
O08810	ENSMUST00000173974	0	0.0567411	nan	24
O08810	ENSMUST00000123833	0	0.0567411	nan	24
O08810	ENSMUST00000147368	0	0.0567411	nan	24
O08810	ENSMUST00000148209	0	0.0567411	nan	24
O09106	ENSMUST00000102597	0	0.350741	0.995683	14.1459
O09106	ENSMUST00000145628	0.144615	0.350741	0.995683	14.1459
O09106	ENSMUST00000142984	0	0.350741	0.995683	14.1459
O09106	ENSMUST00000125718	0	0.350741	0.995683	14.1459
O09106	ENSMUST00000150105	0	0.350741	0.995683	14.1459
O09106	ENSMUST00000132909	0.81214	0.350741	0.995683	14.1459
O09106	ENSMUST00000139305	0	0.350741	0.995683	14.1459
O09110	ENSMUST00000019076	0.857968	0.684423	0.998307	15.2807
O09110	ENSMUST00000130269	0.347361	0.684423	0.998307	15.2807
O09110	ENSMUST00000145828	0	0.684423	0.998307	15.2807
O09110	ENSMUST00000126043	0	0.684423	0.998307	15.2807
O09110	ENSMUST00000137739	0	0.684423	0.998307	15.2807
O09110	ENSMUST00000137609	0	0.684423	0.998307	15.2807
O09131	ENSMUST00000026050	-1.15142	0.534278	0.951342	1.84765
O09131	ENSMUST00000130157	0	0.534278	0.951342	1.84765
O09131	ENSMUST00000143694	0.571131	0.534278	0.951342	1.84765
O35129	ENSMUST00000150847	0	0.167805	0.855035	6.75045
O35129	ENSMUST00000124779	0	0.167805	0.855035	6.75045
O35129	ENSMUST00000004375	0	0.167805	0.855035	6.75045
O35129	ENSMUST00000145447	0	0.167805	0.855035	6.75045
O35129	ENSMUST00000147974	0	0.167805	0.855035	6.75045
O35129	ENSMUST00000130279	0	0.167805	0.855035	6.75045
O35129	ENSMUST00000143000	0.501435	0.167805	0.855035	6.75045
O35129	ENSMUST00000129422	0	0.167805	0.855035	6.75045
O35286	ENSMUST00000031061	0.832155	0.100278	0.966827	11.8278
O35286	ENSMUST00000200186	0.0966493	0.100278	0.966827	11.8278
O35286	ENSMUST00000199343	0	0.100278	0.966827	11.8278
O35286	ENSMUST00000199321	0	0.100278	0.966827	11.8278
O35286	ENSMUST00000198378	0	0.100278	0.966827	11.8278
O35286	ENSMUST00000195922	0	0.100278	0.966827	11.8278
O35286	ENSMUST00000196230	0	0.100278	0.966827	11.8278
O35326	ENSMUST00000133783	0.427101	0.197974	0.954111	9.87351
O35326	ENSMUST00000110352	0	0.197974	0.954111	9.87351
O35326	ENSMUST00000110351	0	0.197974	0.954111	9.87351
O35326	ENSMUST00000153056	0	0.197974	0.954111	9.87351
O35326	ENSMUST00000152662	0	0.197974	0.954111	9.87351
O35326	ENSMUST00000125814	0	0.197974	0.954111	9.87351
O35326	ENSMUST00000151968	0	0.197974	0.954111	9.87351
O35326	ENSMUST00000110356	0.380869	0.197974	0.954111	9.87351
O35326	ENSMUST00000151036	0	0.197974	0.954111	9.87351
O35326	ENSMUST00000094693	0	0.197974	0.954111	9.87351
O35381	ENSMUST00000135395	0	0.622861	0.987056	12.6959
O35381	ENSMUST00000156461	0.610045	0.622861	0.987056	12.6959
O35381	ENSMUST00000136603	0	0.622861	0.987056	12.6959
O35381	ENSMUST00000126451	0	0.622861	0.987056	12.6959
O35381	ENSMUST00000141277	0.376316	0.622861	0.987056	12.6959
O35381	ENSMUST00000145679	0	0.622861	0.987056	12.6959
O35381	ENSMUST00000085519	0	0.622861	0.987056	12.6959
O35381	ENSMUST00000128636	0	0.622861	0.987056	12.6959
O35381	ENSMUST00000138226	0	0.622861	0.987056	12.6959
O35465	ENSMUST00000119353	0	0.69704	nan	5.52354
O35465	ENSMUST00000075491	0	0.69704	nan	5.52354
O35465	ENSMUST00000144766	0	0.69704	nan	5.52354
O35465	ENSMUST00000119698	0	0.69704	nan	5.52354
O35465	ENSMUST00000128513	0	0.69704	nan	5.52354
O35465	ENSMUST00000119425	0	0.69704	nan	5.52354
O35465	ENSMUST00000125741	0	0.69704	nan	5.52354
O35465	ENSMUST00000123052	0	0.69704	nan	5.52354
O35465	ENSMUST00000134299	0	0.69704	nan	5.52354
O35465	ENSMUST00000126613	0	0.69704	nan	5.52354
O35465	ENSMUST00000134893	0	0.69704	nan	5.52354
O35593	ENSMUST00000028278	0	0.192002	0.835951	1.46939
O35593	ENSMUST00000153683	0	0.192002	0.835951	1.46939
O35593	ENSMUST00000146051	0	0.192002	0.835951	1.46939
O35593	ENSMUST00000135265	0	0.192002	0.835951	1.46939
O35593	ENSMUST00000134658	0	0.192002	0.835951	1.46939
O35593	ENSMUST00000154627	0	0.192002	0.835951	1.46939
O35593	ENSMUST00000125388	0.213551	0.192002	0.835951	1.46939
O35685	ENSMUST00000030665	0	0.193812	nan	0.664377
O35685	ENSMUST00000141860	0	0.193812	nan	0.664377
O35685	ENSMUST00000148612	0	0.193812	nan	0.664377
O35737	ENSMUST00000109142	0	0.0228493	0.999282	8.37987
O35737	ENSMUST00000126737	0	0.0228493	0.999282	8.37987
O35737	ENSMUST00000150153	0	0.0228493	0.999282	8.37987
O35737	ENSMUST00000123371	0	0.0228493	0.999282	8.37987
O35737	ENSMUST00000077817	0	0.0228493	0.999282	8.37987
O35737	ENSMUST00000128220	0	0.0228493	0.999282	8.37987
O35737	ENSMUST00000129631	0	0.0228493	0.999282	8.37987
O35737	ENSMUST00000133435	0.454408	0.0228493	0.999282	8.37987
O35737	ENSMUST00000134230	0	0.0228493	0.999282	8.37987
O35737	ENSMUST00000141668	0	0.0228493	0.999282	8.37987
O35737	ENSMUST00000132715	0	0.0228493	0.999282	8.37987
O35737	ENSMUST00000156642	0	0.0228493	0.999282	8.37987
O35737	ENSMUST00000150657	0.581903	0.0228493	0.999282	8.37987
O35737	ENSMUST00000143301	0	0.0228493	0.999282	8.37987
O35737	ENSMUST00000151537	0	0.0228493	0.999282	8.37987
O35737	ENSMUST00000069304	0	0.0228493	0.999282	8.37987
O35841	ENSMUST00000028617	0.857789	0.0209519	0.953341	11.6581
O35841	ENSMUST00000152454	0.147628	0.0209519	0.953341	11.6581
O35857	ENSMUST00000149827	0	0.533788	0.964619	15.0915
O35857	ENSMUST00000003029	0.201757	0.533788	0.964619	15.0915
O35857	ENSMUST00000160371	0	0.533788	0.964619	15.0915
O35857	ENSMUST00000148672	0	0.533788	0.964619	15.0915
O35857	ENSMUST00000141195	0	0.533788	0.964619	15.0915
O35857	ENSMUST00000147831	0	0.533788	0.964619	15.0915
O35857	ENSMUST00000135755	0.573486	0.533788	0.964619	15.0915
O35857	ENSMUST00000160549	0	0.533788	0.964619	15.0915
O35887	ENSMUST00000031779	0	0.323061	0.927621	10.9937
O35887	ENSMUST00000090481	0.516748	0.323061	0.927621	10.9937
O35887	ENSMUST00000174096	0.0819899	0.323061	0.927621	10.9937
O35887	ENSMUST00000156163	0	0.323061	0.927621	10.9937
O35887	ENSMUST00000138523	0	0.323061	0.927621	10.9937
O35963	ENSMUST00000195715	0.206637	0.294575	0.979244	23.5199
O35963	ENSMUST00000192172	0	0.294575	0.979244	23.5199
O35963	ENSMUST00000054387	0.621086	0.294575	0.979244	23.5199
O54941	ENSMUST00000103133	0	0.288503	nan	17.2786
O54941	ENSMUST00000156160	0	0.288503	nan	17.2786
O54941	ENSMUST00000155062	0	0.288503	nan	17.2786
O54941	ENSMUST00000135040	0	0.288503	nan	17.2786
O54941	ENSMUST00000128707	0	0.288503	nan	17.2786
O54941	ENSMUST00000128215	0	0.288503	nan	17.2786
O54962	ENSMUST00000025762	0.732234	0.441295	0.834634	2.05617
O54962	ENSMUST00000170010	0	0.441295	0.834634	2.05617
O55029	ENSMUST00000188913	0	0.458879	0.965599	9.87351
O55029	ENSMUST00000035033	0	0.458879	0.965599	9.87351
O55029	ENSMUST00000186657	0.464799	0.458879	0.965599	9.87351
O55029	ENSMUST00000187336	0	0.458879	0.965599	9.87351
O55029	ENSMUST00000189395	0	0.458879	0.965599	9.87351
O55029	ENSMUST00000187151	0	0.458879	0.965599	9.87351
O55098	ENSMUST00000102821	0	0.197484	nan	0.378258
O55098	ENSMUST00000143397	0	0.197484	nan	0.378258
O55128	ENSMUST00000128764	0.331914	0.223775	0.840531	10.0287
O55128	ENSMUST00000131455	0.284239	0.223775	0.840531	10.0287
O55128	ENSMUST00000143600	0	0.223775	0.840531	10.0287
O55128	ENSMUST00000111269	0	0.223775	0.840531	10.0287
O55131	ENSMUST00000115272	0.734635	0.298927	0.761427	1.84765
O55131	ENSMUST00000165594	0.0952021	0.298927	0.761427	1.84765
O55135	ENSMUST00000029142	0	0.178404	nan	3.25884
O55135	ENSMUST00000109638	0	0.178404	nan	3.25884
O55135	ENSMUST00000134811	0	0.178404	nan	3.25884
O55135	ENSMUST00000138962	0	0.178404	nan	3.25884
O55135	ENSMUST00000134278	0	0.178404	nan	3.25884
O55142	ENSMUST00000078804	0	0.803464	0.951485	1.34815
O55142	ENSMUST00000115079	0	0.803464	0.951485	1.34815
O55142	ENSMUST00000133785	0.832099	0.803464	0.951485	1.34815
O55142	ENSMUST00000137720	0	0.803464	0.951485	1.34815
O55142	ENSMUST00000115078	0	0.803464	0.951485	1.34815
O55142	ENSMUST00000115076	0	0.803464	0.951485	1.34815
O55142	ENSMUST00000115075	0.462247	0.803464	0.951485	1.34815
O55143	ENSMUST00000179939	0.741416	0.38748	0.954643	18.3213
O55143	ENSMUST00000177974	0	0.38748	0.954643	18.3213
O55143	ENSMUST00000031423	0	0.38748	0.954643	18.3213
O55143	ENSMUST00000196490	0.221259	0.38748	0.954643	18.3213
O70133	ENSMUST00000186380	0	0.276764	0.837106	1.98828
O70133	ENSMUST00000190544	0	0.276764	0.837106	1.98828
O70133	ENSMUST00000189516	0.565106	0.276764	0.837106	1.98828
O70133	ENSMUST00000189509	0	0.276764	0.837106	1.98828
O70133	ENSMUST00000190383	0	0.276764	0.837106	1.98828
O70133	ENSMUST00000189425	0	0.276764	0.837106	1.98828
O70133	ENSMUST00000042141	0	0.276764	0.837106	1.98828
O70251	ENSMUST00000129339	0	0.211074	0.968822	13.7725
O70251	ENSMUST00000188524	0	0.211074	0.968822	13.7725
O70251	ENSMUST00000148553	0	0.211074	0.968822	13.7725
O70251	ENSMUST00000027108	0	0.211074	0.968822	13.7725
O70251	ENSMUST00000126469	0	0.211074	0.968822	13.7725
O70251	ENSMUST00000174890	0.45847	0.211074	0.968822	13.7725
O70251	ENSMUST00000126795	0.190666	0.211074	0.968822	13.7725
O70252	ENSMUST00000154117	0.366874	0.148971	0.853397	3.91837
O70252	ENSMUST00000004172	0.195223	0.148971	0.853397	3.91837
O70252	ENSMUST00000118885	0	0.148971	0.853397	3.91837
O70378	ENSMUST00000034277	0	0.033748	0.912902	4.63124
O70378	ENSMUST00000181402	0	0.033748	0.912902	4.63124
O70378	ENSMUST00000181950	0.554118	0.033748	0.912902	4.63124
O70378	ENSMUST00000180417	0	0.033748	0.912902	4.63124
O70378	ENSMUST00000180909	0.196546	0.033748	0.912902	4.63124
O70400	ENSMUST00000068439	0.0797603	0.572579	0.999113	2.66236
O70400	ENSMUST00000182540	0	0.572579	0.999113	2.66236
O70400	ENSMUST00000182813	0.941332	0.572579	0.999113	2.66236
O70400	ENSMUST00000182636	0	0.572579	0.999113	2.66236
O70404	ENSMUST00000059983	0	0.450317	nan	0.475248
O70404	ENSMUST00000142613	0	0.450317	nan	0.475248
O70435	ENSMUST00000160027	0	0.346192	nan	23.5199
O70435	ENSMUST00000160683	0	0.346192	nan	23.5199
O70435	ENSMUST00000162626	0	0.346192	nan	23.5199
O70435	ENSMUST00000160864	0	0.346192	nan	23.5199
O70435	ENSMUST00000161041	0	0.346192	nan	23.5199
O70435	ENSMUST00000071704	0	0.346192	nan	23.5199
O70435	ENSMUST00000163035	0	0.346192	nan	23.5199
O70493	ENSMUST00000156473	0	0.275253	0.957498	24
O70493	ENSMUST00000120389	0.233303	0.275253	0.957498	24
O70493	ENSMUST00000077876	0.817634	0.275253	0.957498	24
O70493	ENSMUST00000130826	0	0.275253	0.957498	24
O70503	ENSMUST00000028619	0.826458	0.924519	0.927068	10.0287
O70503	ENSMUST00000141955	0.0676972	0.924519	0.927068	10.0287
O70591	ENSMUST00000135941	0.394917	0.13211	0.880633	4.01536
O70591	ENSMUST00000006579	0	0.13211	0.880633	4.01536
O70591	ENSMUST00000138323	0.447561	0.13211	0.880633	4.01536
O88342	ENSMUST00000005234	0	0.254599	0.982739	2.50717
O88342	ENSMUST00000200909	0.462197	0.254599	0.982739	2.50717
O88342	ENSMUST00000201260	0	0.254599	0.982739	2.50717
O88342	ENSMUST00000201059	0	0.254599	0.982739	2.50717
O88342	ENSMUST00000201538	0	0.254599	0.982739	2.50717
O88342	ENSMUST00000202496	0	0.254599	0.982739	2.50717
O88342	ENSMUST00000201150	0.283601	0.254599	0.982739	2.50717
O88342	ENSMUST00000202766	0	0.254599	0.982739	2.50717
O88342	ENSMUST00000201456	0	0.254599	0.982739	2.50717
O88342	ENSMUST00000202199	0	0.254599	0.982739	2.50717
O88342	ENSMUST00000201330	0	0.254599	0.982739	2.50717
O88543	ENSMUST00000126489	0	0.705756	0.926411	16.0663
O88543	ENSMUST00000019517	0	0.705756	0.926411	16.0663
O88543	ENSMUST00000156837	0	0.705756	0.926411	16.0663
O88543	ENSMUST00000124101	0	0.705756	0.926411	16.0663
O88543	ENSMUST00000136901	0	0.705756	0.926411	16.0663
O88543	ENSMUST00000130027	0	0.705756	0.926411	16.0663
O88543	ENSMUST00000141415	0.330293	0.705756	0.926411	16.0663
O88543	ENSMUST00000133652	0.29191	0.705756	0.926411	16.0663
O88544	ENSMUST00000045993	0.447053	0.308508	0.974909	14.7084
O88544	ENSMUST00000147729	0	0.308508	0.974909	14.7084
O88544	ENSMUST00000151414	0	0.308508	0.974909	14.7084
O88544	ENSMUST00000123069	0	0.308508	0.974909	14.7084
O88544	ENSMUST00000146476	0.449357	0.308508	0.974909	14.7084
O88544	ENSMUST00000123559	0	0.308508	0.974909	14.7084
O88569	ENSMUST00000114459	0	0.605321	0.851249	13.4088
O88569	ENSMUST00000069949	0	0.605321	0.851249	13.4088
O88569	ENSMUST00000090002	0.633649	0.605321	0.851249	13.4088
O88685	ENSMUST00000067663	0	0.278828	0.971107	1.02809
O88685	ENSMUST00000002171	0	0.278828	0.971107	1.02809
O88685	ENSMUST00000152269	0	0.278828	0.971107	1.02809
O88685	ENSMUST00000185715	0.555245	0.278828	0.971107	1.02809
O88685	ENSMUST00000146506	0.19329	0.278828	0.971107	1.02809
O88685	ENSMUST00000141462	0	0.278828	0.971107	1.02809
O88685	ENSMUST00000131473	0	0.278828	0.971107	1.02809
O88685	ENSMUST00000151419	0	0.278828	0.971107	1.02809
O88685	ENSMUST00000145317	0	0.278828	0.971107	1.02809
O88738	ENSMUST00000180037	0	0.720144	0.925931	3.53526
O88738	ENSMUST00000182382	0	0.720144	0.925931	3.53526
O88738	ENSMUST00000182631	0	0.720144	0.925931	3.53526
O88738	ENSMUST00000183189	0	0.720144	0.925931	3.53526
O88738	ENSMUST00000182257	0	0.720144	0.925931	3.53526
O88738	ENSMUST00000182362	0	0.720144	0.925931	3.53526
O88738	ENSMUST00000182108	0	0.720144	0.925931	3.53526
O88738	ENSMUST00000182323	0	0.720144	0.925931	3.53526
O88738	ENSMUST00000182164	0	0.720144	0.925931	3.53526
O88738	ENSMUST00000182221	0	0.720144	0.925931	3.53526
O88738	ENSMUST00000182206	0	0.720144	0.925931	3.53526
O88738	ENSMUST00000183010	0.605931	0.720144	0.925931	3.53526
O88738	ENSMUST00000182147	0	0.720144	0.925931	3.53526
O88738	ENSMUST00000182804	0	0.720144	0.925931	3.53526
O88738	ENSMUST00000182157	0	0.720144	0.925931	3.53526
O88967	ENSMUST00000125004	0.00573869	0.418141	0.974107	1.65367
O88967	ENSMUST00000028117	0	0.418141	0.974107	1.65367
O88967	ENSMUST00000149240	0	0.418141	0.974107	1.65367
O88967	ENSMUST00000134342	0	0.418141	0.974107	1.65367
O88967	ENSMUST00000148616	0.809957	0.418141	0.974107	1.65367
O89053	ENSMUST00000106364	0	0.487236	0.967938	10.9937
O89053	ENSMUST00000032949	0.00100215	0.487236	0.967938	10.9937
O89053	ENSMUST00000133718	0	0.487236	0.967938	10.9937
O89053	ENSMUST00000174579	0	0.487236	0.967938	10.9937
O89053	ENSMUST00000123511	0	0.487236	0.967938	10.9937
O89053	ENSMUST00000140896	0	0.487236	0.967938	10.9937
O89053	ENSMUST00000131415	0.838082	0.487236	0.967938	10.9937
O89053	ENSMUST00000135087	0	0.487236	0.967938	10.9937
O89053	ENSMUST00000173116	0	0.487236	0.967938	10.9937
O89053	ENSMUST00000126193	0	0.487236	0.967938	10.9937
O89079	ENSMUST00000066469	0.264331	0.673254	0.991504	0.412204
O89079	ENSMUST00000140363	0	0.673254	0.991504	0.412204
O89079	ENSMUST00000134822	0	0.673254	0.991504	0.412204
O89079	ENSMUST00000150968	0.597506	0.673254	0.991504	0.412204
O89079	ENSMUST00000128822	0	0.673254	0.991504	0.412204
O89079	ENSMUST00000128003	0	0.673254	0.991504	0.412204
O89079	ENSMUST00000167850	0	0.673254	0.991504	0.412204
O89086	ENSMUST00000155599	0	0.662068	0.99327	8.09376
O89086	ENSMUST00000115621	0	0.662068	0.99327	8.09376
O89086	ENSMUST00000115615	0.503837	0.662068	0.99327	8.09376
O89086	ENSMUST00000115617	0.461765	0.662068	0.99327	8.09376
O89086	ENSMUST00000115616	0	0.662068	0.99327	8.09376
O89086	ENSMUST00000141925	0	0.662068	0.99327	8.09376
O89086	ENSMUST00000141629	0	0.662068	0.99327	8.09376
O89086	ENSMUST00000145450	0	0.662068	0.99327	8.09376
P00920	ENSMUST00000192609	0.744144	0.164105	0.933697	18.1128
P00920	ENSMUST00000029078	0.0605769	0.164105	0.933697	18.1128
P00920	ENSMUST00000195520	0	0.164105	0.933697	18.1128
P01899	ENSMUST00000172785	0	0.709809	0.993747	4.52455
P01899	ENSMUST00000174325	0.743101	0.709809	0.993747	4.52455
P01899	ENSMUST00000173167	0	0.709809	0.993747	4.52455
P01899	ENSMUST00000172503	0.656085	0.709809	0.993747	4.52455
P05064	ENSMUST00000032934	0	0.81128	0.982364	0.703172
P05064	ENSMUST00000106348	0.409822	0.81128	0.982364	0.703172
P05064	ENSMUST00000087566	0.315411	0.81128	0.982364	0.703172
P05064	ENSMUST00000135707	0	0.81128	0.982364	0.703172
P05064	ENSMUST00000143509	0	0.81128	0.982364	0.703172
P05064	ENSMUST00000139657	0	0.81128	0.982364	0.703172
P05064	ENSMUST00000151137	0	0.81128	0.982364	0.703172
P05064	ENSMUST00000147748	0	0.81128	0.982364	0.703172
P05064	ENSMUST00000133514	0	0.81128	0.982364	0.703172
P05064	ENSMUST00000141355	0	0.81128	0.982364	0.703172
P05202	ENSMUST00000034097	0	0.0243021	0.745676	5.63993
P05202	ENSMUST00000147040	0.283276	0.0243021	0.745676	5.63993
P05213	ENSMUST00000077577	0.279614	0.0873211	0.979549	13.593
P05213	ENSMUST00000140969	0.798772	0.0873211	0.979549	13.593
P06151	ENSMUST00000048209	0	0.871575	0.982892	23.7624
P06151	ENSMUST00000124696	0.547812	0.871575	0.982892	23.7624
P06151	ENSMUST00000125862	0.394477	0.871575	0.982892	23.7624
P06151	ENSMUST00000133062	0	0.871575	0.982892	23.7624
P06151	ENSMUST00000005051	0	0.871575	0.982892	23.7624
P06151	ENSMUST00000132157	0	0.871575	0.982892	23.7624
P06339	ENSMUST00000174161	0	0.674154	0.950661	17.8994
P06339	ENSMUST00000102678	0	0.674154	0.950661	17.8994
P06339	ENSMUST00000174839	0.844167	0.674154	0.950661	17.8994
P06339	ENSMUST00000174471	0.0373504	0.674154	0.950661	17.8994
P06745	ENSMUST00000038027	0	0.90174	0.98726	15.2807
P06745	ENSMUST00000135243	0	0.90174	0.98726	15.2807
P06745	ENSMUST00000126901	0.92966	0.90174	0.98726	15.2807
P06745	ENSMUST00000138773	0	0.90174	0.98726	15.2807
P07607	ENSMUST00000141630	0	0.931456	0.992014	0.0581936
P07607	ENSMUST00000026846	0	0.931456	0.992014	0.0581936
P07607	ENSMUST00000154751	0.69477	0.931456	0.992014	0.0581936
P07607	ENSMUST00000196095	0	0.931456	0.992014	0.0581936
P07607	ENSMUST00000134298	0	0.931456	0.992014	0.0581936
P07607	ENSMUST00000198095	0	0.931456	0.992014	0.0581936
P07607	ENSMUST00000138520	0.311911	0.931456	0.992014	0.0581936
P07901	ENSMUST00000094361	0.597797	0.641419	0.971381	1.18327
P07901	ENSMUST00000021698	0	0.641419	0.971381	1.18327
P07901	ENSMUST00000129005	0.457618	0.641419	0.971381	1.18327
P07901	ENSMUST00000134967	0	0.641419	0.971381	1.18327
P07901	ENSMUST00000145255	0	0.641419	0.971381	1.18327
P08113	ENSMUST00000129178	0	0.148766	0.843062	16.2651
P08113	ENSMUST00000020238	0.610352	0.148766	0.843062	16.2651
P08113	ENSMUST00000134515	0.000965533	0.148766	0.843062	16.2651
P08113	ENSMUST00000146897	0	0.148766	0.843062	16.2651
P08249	ENSMUST00000019323	0.828074	0.116334	0.969781	18.3213
P08249	ENSMUST00000197909	0	0.116334	0.969781	18.3213
P08249	ENSMUST00000138101	0	0.116334	0.969781	18.3213
P08249	ENSMUST00000130795	0	0.116334	0.969781	18.3213
P08249	ENSMUST00000200556	0	0.116334	0.969781	18.3213
P08249	ENSMUST00000196285	0.00576586	0.116334	0.969781	18.3213
P08249	ENSMUST00000143747	0	0.116334	0.969781	18.3213
P08752	ENSMUST00000192615	0	0.0742931	0.99867	13.7725
P08752	ENSMUST00000055704	0	0.0742931	0.99867	13.7725
P08752	ENSMUST00000193538	0	0.0742931	0.99867	13.7725
P08752	ENSMUST00000195231	0	0.0742931	0.99867	13.7725
P08752	ENSMUST00000193372	0.00515369	0.0742931	0.99867	13.7725
P08752	ENSMUST00000193835	0	0.0742931	0.99867	13.7725
P08752	ENSMUST00000195762	0.967074	0.0742931	0.99867	13.7725
P08752	ENSMUST00000192837	0	0.0742931	0.99867	13.7725
P09055	ENSMUST00000090006	0.848286	0.431702	0.950686	18.1128
P09055	ENSMUST00000135281	0	0.431702	0.950686	18.1128
P09103	ENSMUST00000026122	0	0.519995	0.958147	21.6383
P09103	ENSMUST00000168360	0.879747	0.519995	0.958147	21.6383
P09242	ENSMUST00000030551	0.204248	0.0957814	0.952787	13.593
P09242	ENSMUST00000133566	0.477184	0.0957814	0.952787	13.593
P09242	ENSMUST00000138463	0	0.0957814	0.952787	13.593
P09242	ENSMUST00000133473	0	0.0957814	0.952787	13.593
P09242	ENSMUST00000153588	0	0.0957814	0.952787	13.593
P09242	ENSMUST00000143757	0	0.0957814	0.952787	13.593
P09242	ENSMUST00000139951	0	0.0957814	0.952787	13.593
P09242	ENSMUST00000141451	0	0.0957814	0.952787	13.593
P09405	ENSMUST00000027438	0.758471	0.484215	0.99552	17.075
P09405	ENSMUST00000185676	0	0.484215	0.99552	17.075
P09405	ENSMUST00000188682	0	0.484215	0.99552	17.075
P09405	ENSMUST00000186050	0	0.484215	0.99552	17.075
P09405	ENSMUST00000189504	0	0.484215	0.99552	17.075
P09405	ENSMUST00000185785	0.195105	0.484215	0.99552	17.075
P09411	ENSMUST00000081593	0.650021	0.817024	0.961594	14.7084
P09411	ENSMUST00000135949	0	0.817024	0.961594	14.7084
P09411	ENSMUST00000133559	0.0994492	0.817024	0.961594	14.7084
P0C0S6	ENSMUST00000041045	0	0.750928	0.905436	14.8976
P0C0S6	ENSMUST00000174561	0	0.750928	0.905436	14.8976
P0C0S6	ENSMUST00000173666	0	0.750928	0.905436	14.8976
P0C0S6	ENSMUST00000173790	0.489436	0.750928	0.905436	14.8976
P0C0S6	ENSMUST00000138010	0	0.750928	0.905436	14.8976
P0C0S6	ENSMUST00000125821	0	0.750928	0.905436	14.8976
P0CG49	ENSMUST00000019649	0.543406	0.779066	0.938346	10.0287
P0CG49	ENSMUST00000136938	0.987509	0.779066	0.938346	10.0287
P0CG50	ENSMUST00000136312	0.531511	0.0712802	0.974166	9.56314
P0CG50	ENSMUST00000156249	0.132028	0.0712802	0.974166	9.56314
P0CG50	ENSMUST00000108707	0	0.0712802	0.974166	9.56314
P10107	ENSMUST00000025561	0	0.775242	0.989968	5.99879
P10107	ENSMUST00000163902	0	0.775242	0.989968	5.99879
P10107	ENSMUST00000167668	0.313056	0.775242	0.989968	5.99879
P10107	ENSMUST00000165518	0	0.775242	0.989968	5.99879
P10107	ENSMUST00000168020	0.506028	0.775242	0.989968	5.99879
P10126	ENSMUST00000042235	0	0.35938	0.991853	9.87351
P10126	ENSMUST00000129380	0.0381091	0.35938	0.991853	9.87351
P10126	ENSMUST00000143570	0	0.35938	0.991853	9.87351
P10126	ENSMUST00000144523	0	0.35938	0.991853	9.87351
P10126	ENSMUST00000150960	0	0.35938	0.991853	9.87351
P10126	ENSMUST00000126614	0.949723	0.35938	0.991853	9.87351
P10126	ENSMUST00000156988	0	0.35938	0.991853	9.87351
P10630	ENSMUST00000023599	0	0.306281	0.993129	7.6767
P10630	ENSMUST00000077605	0	0.306281	0.993129	7.6767
P10630	ENSMUST00000123413	0	0.306281	0.993129	7.6767
P10630	ENSMUST00000150117	0	0.306281	0.993129	7.6767
P10630	ENSMUST00000147117	0	0.306281	0.993129	7.6767
P10630	ENSMUST00000131871	0	0.306281	0.993129	7.6767
P10630	ENSMUST00000130775	0	0.306281	0.993129	7.6767
P10630	ENSMUST00000130113	0	0.306281	0.993129	7.6767
P10630	ENSMUST00000142031	0	0.306281	0.993129	7.6767
P10630	ENSMUST00000134816	0	0.306281	0.993129	7.6767
P10630	ENSMUST00000152129	0	0.306281	0.993129	7.6767
P10630	ENSMUST00000141392	0	0.306281	0.993129	7.6767
P10630	ENSMUST00000149328	0.0505693	0.306281	0.993129	7.6767
P10630	ENSMUST00000115341	0	0.306281	0.993129	7.6767
P10630	ENSMUST00000135020	0	0.306281	0.993129	7.6767
P10630	ENSMUST00000148085	0	0.306281	0.993129	7.6767
P10630	ENSMUST00000140017	0	0.306281	0.993129	7.6767
P10630	ENSMUST00000130483	0	0.306281	0.993129	7.6767
P10630	ENSMUST00000125553	0	0.306281	0.993129	7.6767
P10630	ENSMUST00000144493	0	0.306281	0.993129	7.6767
P10630	ENSMUST00000156227	0	0.306281	0.993129	7.6767
P10630	ENSMUST00000125969	0.78921	0.306281	0.993129	7.6767
P10630	ENSMUST00000168891	0	0.306281	0.993129	7.6767
P10630	ENSMUST00000187168	0	0.306281	0.993129	7.6767
P10649	ENSMUST00000004140	0.131521	0.556441	0.992127	8.81633
P10649	ENSMUST00000153314	0.872898	0.556441	0.992127	8.81633
P10711	ENSMUST00000081551	0.434285	0.184293	0.704685	4.01536
P10711	ENSMUST00000165720	0	0.184293	0.704685	4.01536
P10852	ENSMUST00000170157	0	0.502384	0.967528	16.2651
P10852	ENSMUST00000010239	0.889128	0.502384	0.967528	16.2651
P11031	ENSMUST00000022816	0	0.545368	0.744623	1.12993
P11031	ENSMUST00000129533	0.527023	0.545368	0.744623	1.12993
P11031	ENSMUST00000134414	0	0.545368	0.744623	1.12993
P11157	ENSMUST00000020980	0.656704	0.653486	0.804921	10.1887
P11157	ENSMUST00000147789	0.0638534	0.653486	0.804921	10.1887
P11157	ENSMUST00000153058	0	0.653486	0.804921	10.1887
P11440	ENSMUST00000020099	0.180242	0.788945	0.945093	0.625581
P11440	ENSMUST00000119827	0	0.788945	0.945093	0.625581
P11440	ENSMUST00000123458	0	0.788945	0.945093	0.625581
P11440	ENSMUST00000129444	0.418878	0.788945	0.945093	0.625581
P11440	ENSMUST00000152448	0	0.788945	0.945093	0.625581
P11440	ENSMUST00000149474	0	0.788945	0.945093	0.625581
P11440	ENSMUST00000124054	0	0.788945	0.945093	0.625581
P11499	ENSMUST00000024739	0	0.219886	0.803548	10.1887
P11499	ENSMUST00000145205	0	0.219886	0.803548	10.1887
P11499	ENSMUST00000165127	0	0.219886	0.803548	10.1887
P11499	ENSMUST00000166469	0	0.219886	0.803548	10.1887
P11499	ENSMUST00000146770	0	0.219886	0.803548	10.1887
P11499	ENSMUST00000163966	0	0.219886	0.803548	10.1887
P11499	ENSMUST00000151306	0	0.219886	0.803548	10.1887
P11499	ENSMUST00000130406	0.200348	0.219886	0.803548	10.1887
P11798	ENSMUST00000102888	0	0.128002	nan	11.3235
P11798	ENSMUST00000115295	0	0.128002	nan	11.3235
P11983	ENSMUST00000147724	0	0.179834	0.987672	5.29562
P11983	ENSMUST00000089024	0	0.179834	0.987672	5.29562
P11983	ENSMUST00000151287	0.562609	0.179834	0.987672	5.29562
P11983	ENSMUST00000143961	0	0.179834	0.987672	5.29562
P11983	ENSMUST00000133003	0	0.179834	0.987672	5.29562
P11983	ENSMUST00000129632	0	0.179834	0.987672	5.29562
P11983	ENSMUST00000151715	0	0.179834	0.987672	5.29562
P11983	ENSMUST00000134665	0.168943	0.179834	0.987672	5.29562
P11983	ENSMUST00000138709	0	0.179834	0.987672	5.29562
P11983	ENSMUST00000137289	0	0.179834	0.987672	5.29562
P12970	ENSMUST00000102898	0	0.406168	0.969375	13.7725
P12970	ENSMUST00000136269	0	0.406168	0.969375	13.7725
P12970	ENSMUST00000137376	0.571861	0.406168	0.969375	13.7725
P12970	ENSMUST00000143678	0	0.406168	0.969375	13.7725
P12970	ENSMUST00000129673	0	0.406168	0.969375	13.7725
P12970	ENSMUST00000147143	0	0.406168	0.969375	13.7725
P12970	ENSMUST00000149339	0.33116	0.406168	0.969375	13.7725
P13020	ENSMUST00000201185	0.740405	0.491628	0.868215	1.7846
P13020	ENSMUST00000202899	0.358897	0.491628	0.868215	1.7846
P13020	ENSMUST00000028239	0	0.491628	0.868215	1.7846
P13439	ENSMUST00000023510	0.648068	0.301232	0.982713	19.6161
P13439	ENSMUST00000131990	0.344616	0.301232	0.982713	19.6161
P13864	ENSMUST00000004202	0.52527	0.034138	0.993929	17.075
P13864	ENSMUST00000178110	1.0687	0.034138	0.993929	17.075
P14115	ENSMUST00000143107	0	0.453878	0.735306	14.3302
P14115	ENSMUST00000132877	0	0.453878	0.735306	14.3302
P14115	ENSMUST00000149143	0	0.453878	0.735306	14.3302
P14115	ENSMUST00000053298	0.445706	0.453878	0.735306	14.3302
P14115	ENSMUST00000156921	0	0.453878	0.735306	14.3302
P14115	ENSMUST00000174303	0	0.453878	0.735306	14.3302
P14131	ENSMUST00000082134	1.00962	0.300128	0.990936	7.13841
P14131	ENSMUST00000152918	0	0.300128	0.990936	7.13841
P14131	ENSMUST00000155805	-1.20247	0.300128	0.990936	7.13841
P14148	ENSMUST00000140597	0.773797	0.233576	0.999138	8.23439
P14148	ENSMUST00000058437	0	0.233576	0.999138	8.23439
P14148	ENSMUST00000141217	0	0.233576	0.999138	8.23439
P14148	ENSMUST00000151017	0	0.233576	0.999138	8.23439
P14148	ENSMUST00000149566	0.214537	0.233576	0.999138	8.23439
P14148	ENSMUST00000125005	0	0.233576	0.999138	8.23439
P14152	ENSMUST00000102874	0.461458	0.11442	0.750244	2.58476
P14152	ENSMUST00000144978	0.0447617	0.11442	0.750244	2.58476
P14152	ENSMUST00000146146	0	0.11442	0.750244	2.58476
P14211	ENSMUST00000003912	0.377591	0.18409	0.731191	9.56314
P14211	ENSMUST00000154774	0	0.18409	0.731191	9.56314
P14211	ENSMUST00000128028	0	0.18409	0.731191	9.56314
P14211	ENSMUST00000125998	0	0.18409	0.731191	9.56314
P14685	ENSMUST00000017365	0.133809	0.105626	0.960131	7.13841
P14685	ENSMUST00000149489	0	0.105626	0.960131	7.13841
P14685	ENSMUST00000152102	0	0.105626	0.960131	7.13841
P14685	ENSMUST00000123676	0.748349	0.105626	0.960131	7.13841
P14685	ENSMUST00000142790	0	0.105626	0.960131	7.13841
P14733	ENSMUST00000025486	0	0.272785	nan	14.5193
P14733	ENSMUST00000128651	0	0.272785	nan	14.5193
P14869	ENSMUST00000086519	0	0.618525	0.915949	5.99879
P14869	ENSMUST00000156359	0	0.618525	0.915949	5.99879
P14869	ENSMUST00000152976	0.730349	0.618525	0.915949	5.99879
P14869	ENSMUST00000155584	0	0.618525	0.915949	5.99879
P15105	ENSMUST00000086199	0.763772	0.861744	0.973616	20.5035
P15105	ENSMUST00000154576	0.29349	0.861744	0.973616	20.5035
P15532	ENSMUST00000135884	0.363803	0.577601	0.782249	14.1459
P15532	ENSMUST00000021220	0.25898	0.577601	0.782249	14.1459
P15532	ENSMUST00000107844	0	0.577601	0.782249	14.1459
P15702	ENSMUST00000143713	0.528993	0.303688	0.631393	1.98828
P15702	ENSMUST00000049931	0	0.303688	0.631393	1.98828
P16858	ENSMUST00000192506	0	0.619635	0.942487	0.218226
P16858	ENSMUST00000147954	0	0.619635	0.942487	0.218226
P16858	ENSMUST00000117757	0	0.619635	0.942487	0.218226
P16858	ENSMUST00000118875	0.0189647	0.619635	0.942487	0.218226
P16858	ENSMUST00000183272	0	0.619635	0.942487	0.218226
P16858	ENSMUST00000182464	0	0.619635	0.942487	0.218226
P16858	ENSMUST00000144205	0	0.619635	0.942487	0.218226
P16858	ENSMUST00000182115	0	0.619635	0.942487	0.218226
P16858	ENSMUST00000182052	0	0.619635	0.942487	0.218226
P16858	ENSMUST00000182277	0	0.619635	0.942487	0.218226
P16858	ENSMUST00000182670	0.567004	0.619635	0.942487	0.218226
P16858	ENSMUST00000144588	0	0.619635	0.942487	0.218226
P17047	ENSMUST00000016678	0	0.294438	0.997056	14.1459
P17047	ENSMUST00000061755	0.83737	0.294438	0.997056	14.1459
P17047	ENSMUST00000136817	0	0.294438	0.997056	14.1459
P17047	ENSMUST00000144663	0.121217	0.294438	0.997056	14.1459
P17095	ENSMUST00000117600	0	0.339311	0.997548	6.12002
P17095	ENSMUST00000114888	0	0.339311	0.997548	6.12002
P17095	ENSMUST00000119486	0	0.339311	0.997548	6.12002
P17095	ENSMUST00000118599	0.662464	0.339311	0.997548	6.12002
P17095	ENSMUST00000117254	0.324131	0.339311	0.997548	6.12002
P17095	ENSMUST00000118570	0	0.339311	0.997548	6.12002
P17095	ENSMUST00000105046	0	0.339311	0.997548	6.12002
P17182	ENSMUST00000150175	0	0.823458	0.986627	10.5039
P17182	ENSMUST00000080926	0	0.823458	0.986627	10.5039
P17182	ENSMUST00000130632	0.408412	0.823458	0.986627	10.5039
P17182	ENSMUST00000148605	0	0.823458	0.986627	10.5039
P17182	ENSMUST00000141931	0	0.823458	0.986627	10.5039
P17182	ENSMUST00000080149	0.251453	0.823458	0.986627	10.5039
P17182	ENSMUST00000135063	0	0.823458	0.986627	10.5039
P17182	ENSMUST00000133789	0	0.823458	0.986627	10.5039
P17182	ENSMUST00000151057	0	0.823458	0.986627	10.5039
P17182	ENSMUST00000136310	0	0.823458	0.986627	10.5039
P17182	ENSMUST00000076155	0	0.823458	0.986627	10.5039
P17742	ENSMUST00000132846	0	0.428927	0.76785	10.9937
P17742	ENSMUST00000137829	0.428135	0.428927	0.76785	10.9937
P17742	ENSMUST00000155824	0	0.428927	0.76785	10.9937
P17742	ENSMUST00000135789	0	0.428927	0.76785	10.9937
P17742	ENSMUST00000090749	0.0219385	0.428927	0.76785	10.9937
P17751	ENSMUST00000172132	0	0.613968	0.967007	10.1887
P17751	ENSMUST00000149610	0.693736	0.613968	0.967007	10.1887
P17751	ENSMUST00000133251	0	0.613968	0.967007	10.1887
P17751	ENSMUST00000139716	0.123011	0.613968	0.967007	10.1887
P17751	ENSMUST00000154883	0	0.613968	0.967007	10.1887
P17918	ENSMUST00000140338	0	0.408696	0.984825	0
P17918	ENSMUST00000028817	0	0.408696	0.984825	0
P17918	ENSMUST00000136676	0.327843	0.408696	0.984825	0
P17918	ENSMUST00000135181	0.746034	0.408696	0.984825	0
P17918	ENSMUST00000149627	0	0.408696	0.984825	0
P18155	ENSMUST00000005810	0	0.880495	0.98181	9.56314
P18155	ENSMUST00000141044	0	0.880495	0.98181	9.56314
P18155	ENSMUST00000139802	0.87781	0.880495	0.98181	9.56314
P18155	ENSMUST00000141193	0	0.880495	0.98181	9.56314
P18572	ENSMUST00000179781	0.782288	0.360344	0.977852	16.4639
P18572	ENSMUST00000067036	0.115906	0.360344	0.977852	16.4639
P18572	ENSMUST00000105381	0	0.360344	0.977852	16.4639
P18653	ENSMUST00000105894	0	0.419006	0.867396	18.1128
P18653	ENSMUST00000168974	0	0.419006	0.867396	18.1128
P18653	ENSMUST00000157067	0	0.419006	0.867396	18.1128
P18653	ENSMUST00000137486	0	0.419006	0.867396	18.1128
P18653	ENSMUST00000173989	0.648196	0.419006	0.867396	18.1128
P18653	ENSMUST00000129636	0	0.419006	0.867396	18.1128
P18654	ENSMUST00000033671	0	0.815413	0.953853	1.98828
P18654	ENSMUST00000112491	0.285068	0.815413	0.953853	1.98828
P18654	ENSMUST00000149939	0	0.815413	0.953853	1.98828
P18654	ENSMUST00000142668	0	0.815413	0.953853	1.98828
P18654	ENSMUST00000156648	0.603162	0.815413	0.953853	1.98828
P19096	ENSMUST00000055655	-1.3261	0.227806	0.847395	4.63124
P19096	ENSMUST00000155276	0	0.227806	0.847395	4.63124
P19096	ENSMUST00000146541	0.740471	0.227806	0.847395	4.63124
P19783	ENSMUST00000034276	0.163787	0.253524	0.994099	2.12891
P19783	ENSMUST00000181586	0	0.253524	0.994099	2.12891
P19783	ENSMUST00000180856	0	0.253524	0.994099	2.12891
P19783	ENSMUST00000181795	0.923739	0.253524	0.994099	2.12891
P19783	ENSMUST00000181847	0	0.253524	0.994099	2.12891
P19783	ENSMUST00000181172	0	0.253524	0.994099	2.12891
P19783	ENSMUST00000181026	0	0.253524	0.994099	2.12891
P19973	ENSMUST00000105968	0	0.397429	0.975214	2.05617
P19973	ENSMUST00000018963	0	0.397429	0.975214	2.05617
P19973	ENSMUST00000105967	0	0.397429	0.975214	2.05617
P19973	ENSMUST00000128986	0	0.397429	0.975214	2.05617
P19973	ENSMUST00000149521	0	0.397429	0.975214	2.05617
P19973	ENSMUST00000156960	0.520383	0.397429	0.975214	2.05617
P19973	ENSMUST00000126149	0.190392	0.397429	0.975214	2.05617
P19973	ENSMUST00000142408	0	0.397429	0.975214	2.05617
P20029	ENSMUST00000028222	0.708499	0.550822	0.981401	2.35199
P20029	ENSMUST00000100171	0.246927	0.550822	0.981401	2.35199
P20029	ENSMUST00000145466	0	0.550822	0.981401	2.35199
P20029	ENSMUST00000155595	0	0.550822	0.981401	2.35199
P20029	ENSMUST00000129333	0	0.550822	0.981401	2.35199
P20065	ENSMUST00000112172	0.615665	0.438107	0.964716	11.6581
P20065	ENSMUST00000112176	0.464378	0.438107	0.964716	11.6581
P20065	ENSMUST00000112175	0	0.438107	0.964716	11.6581
P20152	ENSMUST00000141365	0	0.800527	0.898828	7.40513
P20152	ENSMUST00000028062	0	0.800527	0.898828	7.40513
P20152	ENSMUST00000155605	0.326683	0.800527	0.898828	7.40513
P20152	ENSMUST00000191615	0.292555	0.800527	0.898828	7.40513
P20152	ENSMUST00000148248	0	0.800527	0.898828	7.40513
P21107	ENSMUST00000121503	0.773105	0.352189	0.972027	16.0663
P21107	ENSMUST00000119570	0	0.352189	0.972027	16.0663
P21107	ENSMUST00000029549	0	0.352189	0.972027	16.0663
P21107	ENSMUST00000118566	0	0.352189	0.972027	16.0663
P21107	ENSMUST00000147430	0	0.352189	0.972027	16.0663
P21107	ENSMUST00000131354	0	0.352189	0.972027	16.0663
P21107	ENSMUST00000119158	0	0.352189	0.972027	16.0663
P21107	ENSMUST00000149432	0	0.352189	0.972027	16.0663
P21107	ENSMUST00000127955	0	0.352189	0.972027	16.0663
P21107	ENSMUST00000149115	0	0.352189	0.972027	16.0663
P21107	ENSMUST00000133281	0	0.352189	0.972027	16.0663
P21107	ENSMUST00000151798	0	0.352189	0.972027	16.0663
P21107	ENSMUST00000133361	0.0172039	0.352189	0.972027	16.0663
P21107	ENSMUST00000149734	0	0.352189	0.972027	16.0663
P21107	ENSMUST00000143281	0	0.352189	0.972027	16.0663
P21107	ENSMUST00000136125	0	0.352189	0.972027	16.0663
P21550	ENSMUST00000157027	0	0.503637	0.999642	1.46939
P21550	ENSMUST00000072841	0	0.503637	0.999642	1.46939
P21550	ENSMUST00000108548	0	0.503637	0.999642	1.46939
P21550	ENSMUST00000134087	0	0.503637	0.999642	1.46939
P21550	ENSMUST00000179738	0.529538	0.503637	0.999642	1.46939
P21550	ENSMUST00000170716	0.871062	0.503637	0.999642	1.46939
P21619	ENSMUST00000057623	0.619467	0.374365	0.986471	5.17923
P21619	ENSMUST00000105332	0	0.374365	0.986471	5.17923
P21619	ENSMUST00000179022	0.53377	0.374365	0.986471	5.17923
P24270	ENSMUST00000028610	0.562491	0.170514	0.685191	9.41281
P24270	ENSMUST00000111168	0.103078	0.170514	0.685191	9.41281
P24547	ENSMUST00000081111	0	0.565674	0.993006	10.5039
P24547	ENSMUST00000193421	0	0.565674	0.993006	10.5039
P24547	ENSMUST00000193535	0	0.565674	0.993006	10.5039
P24547	ENSMUST00000194365	0.411619	0.565674	0.993006	10.5039
P24547	ENSMUST00000194904	0	0.565674	0.993006	10.5039
P24547	ENSMUST00000195456	0.466519	0.565674	0.993006	10.5039
P24547	ENSMUST00000194689	0	0.565674	0.993006	10.5039
P24668	ENSMUST00000007602	0	0.504094	0.94376	11.6581
P24668	ENSMUST00000112610	0.704141	0.504094	0.94376	11.6581
P24668	ENSMUST00000123093	0.206092	0.504094	0.94376	11.6581
P25206	ENSMUST00000053266	0.562624	0.583398	0.988522	10.0287
P25206	ENSMUST00000185296	0.586173	0.583398	0.988522	10.0287
P25206	ENSMUST00000188112	0	0.583398	0.988522	10.0287
P25206	ENSMUST00000191061	0	0.583398	0.988522	10.0287
P25206	ENSMUST00000190421	0	0.583398	0.988522	10.0287
P25444	ENSMUST00000152407	0	0.102164	0.922405	14.1459
P25444	ENSMUST00000054289	0.18722	0.102164	0.922405	14.1459
P25444	ENSMUST00000146867	0.389453	0.102164	0.922405	14.1459
P25444	ENSMUST00000129984	0	0.102164	0.922405	14.1459
P25444	ENSMUST00000122809	0	0.102164	0.922405	14.1459
P25444	ENSMUST00000129580	0	0.102164	0.922405	14.1459
P25444	ENSMUST00000132803	0	0.102164	0.922405	14.1459
P25444	ENSMUST00000170715	0	0.102164	0.922405	14.1459
P25911	ENSMUST00000041377	0.185456	0.760381	0.984201	15.2807
P25911	ENSMUST00000103010	0	0.760381	0.984201	15.2807
P25911	ENSMUST00000145083	-1.04053	0.760381	0.984201	15.2807
P26039	ENSMUST00000030187	0.0831701	0.65366	0.939042	10.1887
P26039	ENSMUST00000127262	0	0.65366	0.939042	10.1887
P26039	ENSMUST00000130670	0	0.65366	0.939042	10.1887
P26039	ENSMUST00000130353	0	0.65366	0.939042	10.1887
P26039	ENSMUST00000126078	0	0.65366	0.939042	10.1887
P26039	ENSMUST00000123985	0.79204	0.65366	0.939042	10.1887
P26040	ENSMUST00000064234	0.911915	0.592388	0.969515	10.0287
P26040	ENSMUST00000131131	0	0.592388	0.969515	10.0287
P26041	ENSMUST00000117399	0.38763	0.0734508	0.921065	2.7448
P26041	ENSMUST00000149985	0.601011	0.0734508	0.921065	2.7448
P26041	ENSMUST00000135027	0	0.0734508	0.921065	2.7448
P26043	ENSMUST00000163153	0	0.670458	0.660172	0
P26043	ENSMUST00000000590	0.140172	0.670458	0.660172	0
P26043	ENSMUST00000061352	0	0.670458	0.660172	0
P26350	ENSMUST00000045897	0.338422	0.255101	0.96508	14.1459
P26350	ENSMUST00000186255	0	0.255101	0.96508	14.1459
P26350	ENSMUST00000188699	0	0.255101	0.96508	14.1459
P26350	ENSMUST00000186932	0.855961	0.255101	0.96508	14.1459
P26350	ENSMUST00000188533	0	0.255101	0.96508	14.1459
P26443	ENSMUST00000022322	0.304012	0.68273	0.734412	0.378258
P26443	ENSMUST00000162912	0	0.68273	0.734412	0.378258
P26443	ENSMUST00000159784	0	0.68273	0.734412	0.378258
P26443	ENSMUST00000163955	0	0.68273	0.734412	0.378258
P26443	ENSMUST00000161593	0	0.68273	0.734412	0.378258
P26638	ENSMUST00000090553	0.552339	0.655412	0.814739	14.3302
P26638	ENSMUST00000102625	0	0.655412	0.814739	14.3302
P26638	ENSMUST00000153499	0	0.655412	0.814739	14.3302
P26638	ENSMUST00000197647	0	0.655412	0.814739	14.3302
P26883	ENSMUST00000044011	0	0.436459	0.970994	4.73793
P26883	ENSMUST00000142985	0	0.436459	0.970994	4.73793
P26883	ENSMUST00000126670	0	0.436459	0.970994	4.73793
P26883	ENSMUST00000137597	0	0.436459	0.970994	4.73793
P26883	ENSMUST00000148295	0	0.436459	0.970994	4.73793
P26883	ENSMUST00000143230	0	0.436459	0.970994	4.73793
P26883	ENSMUST00000144171	0	0.436459	0.970994	4.73793
P26883	ENSMUST00000148978	0.511549	0.436459	0.970994	4.73793
P26883	ENSMUST00000142271	0.277183	0.436459	0.970994	4.73793
P26883	ENSMUST00000132614	0	0.436459	0.970994	4.73793
P27048	ENSMUST00000139225	0	0.18136	0.977268	14.5193
P27048	ENSMUST00000103199	0.417913	0.18136	0.977268	14.5193
P27048	ENSMUST00000147570	0	0.18136	0.977268	14.5193
P27048	ENSMUST00000150835	0.595322	0.18136	0.977268	14.5193
P27600	ENSMUST00000000153	0.826399	0.406313	0.930296	1.59062
P27600	ENSMUST00000198447	0.11086	0.406313	0.930296	1.59062
P27659	ENSMUST00000188025	0	0.507915	0.943729	8.81633
P27659	ENSMUST00000187578	0	0.507915	0.943729	8.81633
P27659	ENSMUST00000081650	0.629881	0.507915	0.943729	8.81633
P27659	ENSMUST00000187832	0	0.507915	0.943729	8.81633
P27659	ENSMUST00000185928	0.000375461	0.507915	0.943729	8.81633
P27773	ENSMUST00000028683	0.605968	0.473979	0.92817	10.8289
P27773	ENSMUST00000153378	0	0.473979	0.92817	10.8289
P27773	ENSMUST00000135079	0.132944	0.473979	0.92817	10.8289
P27773	ENSMUST00000130450	0	0.473979	0.92817	10.8289
P27782	ENSMUST00000029611	-1.0385	0.320405	0.981807	1.59062
P27782	ENSMUST00000106341	0	0.320405	0.981807	1.59062
P27782	ENSMUST00000066849	0	0.320405	0.981807	1.59062
P27782	ENSMUST00000136147	0	0.320405	0.981807	1.59062
P27782	ENSMUST00000098611	0	0.320405	0.981807	1.59062
P27782	ENSMUST00000132737	0.462389	0.320405	0.981807	1.59062
P27782	ENSMUST00000200166	0	0.320405	0.981807	1.59062
P27782	ENSMUST00000198624	0	0.320405	0.981807	1.59062
P28352	ENSMUST00000049411	0.00133947	0.665868	0.969535	23.7624
P28352	ENSMUST00000136753	0	0.665868	0.969535	23.7624
P28352	ENSMUST00000154288	0.904241	0.665868	0.969535	23.7624
P28474	ENSMUST00000005964	0.756229	0.323096	0.954062	15.2807
P28474	ENSMUST00000162024	0	0.323096	0.954062	15.2807
P28474	ENSMUST00000197643	0.178873	0.323096	0.954062	15.2807
P28474	ENSMUST00000160201	0	0.323096	0.954062	15.2807
P28474	ENSMUST00000159392	0	0.323096	0.954062	15.2807
P28652	ENSMUST00000093355	0	0.4851	0.769775	13.4088
P28652	ENSMUST00000019133	0	0.4851	0.769775	13.4088
P28652	ENSMUST00000155755	0.537775	0.4851	0.769775	13.4088
P28652	ENSMUST00000090443	0	0.4851	0.769775	13.4088
P28656	ENSMUST00000065917	0.726594	0.786327	0.936566	3.44312
P28656	ENSMUST00000171797	0.589117	0.786327	0.936566	3.44312
P28740	ENSMUST00000022204	0	0.439527	0.864288	7.13841
P28740	ENSMUST00000122233	0.601888	0.439527	0.864288	7.13841
P28740	ENSMUST00000117539	0	0.439527	0.864288	7.13841
P28740	ENSMUST00000162845	0	0.439527	0.864288	7.13841
P28843	ENSMUST00000047812	0	0.39608	0.994138	9.41281
P28843	ENSMUST00000156871	0.0674429	0.39608	0.994138	9.41281
P28843	ENSMUST00000129738	0	0.39608	0.994138	9.41281
P28843	ENSMUST00000150979	0.878422	0.39608	0.994138	9.41281
P28843	ENSMUST00000149306	0	0.39608	0.994138	9.41281
P28843	ENSMUST00000151818	0	0.39608	0.994138	9.41281
P29341	ENSMUST00000001809	0	0.411769	0.974929	1.07658
P29341	ENSMUST00000146327	1.0029	0.411769	0.974929	1.07658
P29341	ENSMUST00000146577	0.379786	0.411769	0.974929	1.07658
P29341	ENSMUST00000147116	0	0.411769	0.974929	1.07658
P29341	ENSMUST00000142357	0	0.411769	0.974929	1.07658
P29341	ENSMUST00000156793	0	0.411769	0.974929	1.07658
P29341	ENSMUST00000155116	0	0.411769	0.974929	1.07658
P29351	ENSMUST00000112484	0.21391	0.754906	0.917483	18.3213
P29351	ENSMUST00000004377	0.533563	0.754906	0.917483	18.3213
P29351	ENSMUST00000171549	0	0.754906	0.917483	18.3213
P29351	ENSMUST00000174787	0	0.754906	0.917483	18.3213
P29351	ENSMUST00000172613	0	0.754906	0.917483	18.3213
P29351	ENSMUST00000172770	0	0.754906	0.917483	18.3213
P30285	ENSMUST00000006911	0.0516801	0.678076	0.82768	4.95615
P30285	ENSMUST00000133115	0	0.678076	0.82768	4.95615
P30285	ENSMUST00000140254	0	0.678076	0.82768	4.95615
P30285	ENSMUST00000135179	0	0.678076	0.82768	4.95615
P30285	ENSMUST00000125682	0	0.678076	0.82768	4.95615
P30285	ENSMUST00000123456	0	0.678076	0.82768	4.95615
P30285	ENSMUST00000145670	0	0.678076	0.82768	4.95615
P30416	ENSMUST00000139448	0	0.0122722	0.969453	9.56314
P30416	ENSMUST00000032508	0	0.0122722	0.969453	9.56314
P30416	ENSMUST00000150387	0.213508	0.0122722	0.969453	9.56314
P30416	ENSMUST00000151796	0.525329	0.0122722	0.969453	9.56314
P32020	ENSMUST00000030340	0	0.213493	0.777626	18.3213
P32020	ENSMUST00000145721	0	0.213493	0.777626	18.3213
P32020	ENSMUST00000122878	0	0.213493	0.777626	18.3213
P32020	ENSMUST00000106701	0.481626	0.213493	0.777626	18.3213
P32020	ENSMUST00000123792	0	0.213493	0.777626	18.3213
P32067	ENSMUST00000090852	0.133996	0.122109	0.936851	16.0663
P32067	ENSMUST00000112260	0	0.122109	0.936851	16.0663
P32067	ENSMUST00000156057	0.158899	0.122109	0.936851	16.0663
P32067	ENSMUST00000132603	0	0.122109	0.936851	16.0663
P32067	ENSMUST00000166411	0	0.122109	0.936851	16.0663
P32233	ENSMUST00000020741	0.613539	0.460618	0.912786	1.84765
P32233	ENSMUST00000139430	0	0.460618	0.912786	1.84765
P32233	ENSMUST00000142605	0	0.460618	0.912786	1.84765
P32233	ENSMUST00000125424	0.278523	0.460618	0.912786	1.84765
P32921	ENSMUST00000109848	0	0.456879	0.995683	0
P32921	ENSMUST00000161410	0	0.456879	0.995683	0
P32921	ENSMUST00000161154	0	0.456879	0.995683	0
P32921	ENSMUST00000162748	0.0710739	0.456879	0.995683	0
P32921	ENSMUST00000160974	0	0.456879	0.995683	0
P32921	ENSMUST00000162952	0.943052	0.456879	0.995683	0
P33609	ENSMUST00000006856	0.930453	0.715621	0.981875	0
P33609	ENSMUST00000127718	0.761571	0.715621	0.981875	0
P34022	ENSMUST00000115645	0	0.576047	0.93764	15.6735
P34022	ENSMUST00000052325	0.73846	0.576047	0.93764	15.6735
P34022	ENSMUST00000123073	0.0344187	0.576047	0.93764	15.6735
P34022	ENSMUST00000134035	0	0.576047	0.93764	15.6735
P35278	ENSMUST00000107364	0.663313	0.858651	0.856913	0.0581936
P35278	ENSMUST00000019317	0	0.858651	0.856913	0.0581936
P35486	ENSMUST00000033662	0	0.139498	0.968458	9.41281
P35486	ENSMUST00000156531	0.986562	0.139498	0.968458	9.41281
P35486	ENSMUST00000126440	0.3796	0.139498	0.968458	9.41281
P35486	ENSMUST00000127535	0	0.139498	0.968458	9.41281
P35564	ENSMUST00000020637	0.617922	0.423096	0.975624	8.66599
P35564	ENSMUST00000146979	0.327865	0.423096	0.975624	8.66599
P35564	ENSMUST00000153068	0	0.423096	0.975624	8.66599
P35564	ENSMUST00000155801	0	0.423096	0.975624	8.66599
P35564	ENSMUST00000179865	0	0.423096	0.975624	8.66599
P35700	ENSMUST00000135573	0.0697198	0.327281	0.946051	14.1459
P35700	ENSMUST00000156145	0	0.327281	0.946051	14.1459
P35700	ENSMUST00000151129	0	0.327281	0.946051	14.1459
P35700	ENSMUST00000129315	0	0.327281	0.946051	14.1459
P35700	ENSMUST00000106470	0.800306	0.327281	0.946051	14.1459
P35700	ENSMUST00000030454	0	0.327281	0.946051	14.1459
P35979	ENSMUST00000126610	0	0.529361	0.949446	9.87351
P35979	ENSMUST00000134912	0	0.529361	0.949446	9.87351
P35979	ENSMUST00000154340	0	0.529361	0.949446	9.87351
P35979	ENSMUST00000133842	0.618548	0.529361	0.949446	9.87351
P35979	ENSMUST00000125415	0	0.529361	0.949446	9.87351
P35979	ENSMUST00000102811	0.306277	0.529361	0.949446	9.87351
P35979	ENSMUST00000144644	0	0.529361	0.949446	9.87351
P35991	ENSMUST00000033617	0	0.458428	nan	12.5165
P35991	ENSMUST00000113213	0	0.458428	nan	12.5165
P35991	ENSMUST00000150245	0	0.458428	nan	12.5165
P35991	ENSMUST00000132664	0	0.458428	nan	12.5165
P37913	ENSMUST00000146998	0	0.570944	0.964916	9.41281
P37913	ENSMUST00000185145	0	0.570944	0.964916	9.41281
P37913	ENSMUST00000156525	0	0.570944	0.964916	9.41281
P37913	ENSMUST00000123846	0	0.570944	0.964916	9.41281
P37913	ENSMUST00000123025	0.602146	0.570944	0.964916	9.41281
P37913	ENSMUST00000147735	0.193871	0.570944	0.964916	9.41281
P37913	ENSMUST00000138453	0	0.570944	0.964916	9.41281
P37913	ENSMUST00000131294	0	0.570944	0.964916	9.41281
P37913	ENSMUST00000165964	0	0.570944	0.964916	9.41281
P37913	ENSMUST00000098814	0	0.570944	0.964916	9.41281
P38647	ENSMUST00000025217	0	0.30089	0.973754	10.664
P38647	ENSMUST00000173701	0.660719	0.30089	0.973754	10.664
P38647	ENSMUST00000172829	0	0.30089	0.973754	10.664
P38647	ENSMUST00000173806	0.138135	0.30089	0.973754	10.664
P40124	ENSMUST00000106255	0	0.72458	0.940213	1.07658
P40124	ENSMUST00000069533	0	0.72458	0.940213	1.07658
P40124	ENSMUST00000106257	0.495294	0.72458	0.940213	1.07658
P40124	ENSMUST00000128485	0	0.72458	0.940213	1.07658
P40124	ENSMUST00000151041	0	0.72458	0.940213	1.07658
P40124	ENSMUST00000140783	0.258363	0.72458	0.940213	1.07658
P40124	ENSMUST00000150919	0	0.72458	0.940213	1.07658
P40142	ENSMUST00000022529	0.802644	0.277768	0.958653	8.37987
P40142	ENSMUST00000160189	0	0.277768	0.958653	8.37987
P40142	ENSMUST00000160406	0.302143	0.277768	0.958653	8.37987
P40630	ENSMUST00000092430	0.706292	0.607645	0.975046	3.44312
P40630	ENSMUST00000145220	0	0.607645	0.975046	3.44312
P40630	ENSMUST00000121685	0	0.607645	0.975046	3.44312
P40630	ENSMUST00000152505	0.318609	0.607645	0.975046	3.44312
P41105	ENSMUST00000032597	0	0.729519	0.999498	2.91453
P41105	ENSMUST00000078432	0.977322	0.729519	0.999498	2.91453
P41105	ENSMUST00000126794	-1.50286	0.729519	0.999498	2.91453
P41105	ENSMUST00000129888	0	0.729519	0.999498	2.91453
P41216	ENSMUST00000034046	0	0.699784	nan	1.84765
P41216	ENSMUST00000128746	0	0.699784	nan	1.84765
P41216	ENSMUST00000135955	0	0.699784	nan	1.84765
P41216	ENSMUST00000133161	0	0.699784	nan	1.84765
P42208	ENSMUST00000027495	0	0.281455	0.982773	0.0145484
P42208	ENSMUST00000136182	0	0.281455	0.982773	0.0145484
P42208	ENSMUST00000131175	0	0.281455	0.982773	0.0145484
P42208	ENSMUST00000152778	0	0.281455	0.982773	0.0145484
P42208	ENSMUST00000153826	0	0.281455	0.982773	0.0145484
P42208	ENSMUST00000188923	0	0.281455	0.982773	0.0145484
P42208	ENSMUST00000129211	0	0.281455	0.982773	0.0145484
P42208	ENSMUST00000112912	0	0.281455	0.982773	0.0145484
P42208	ENSMUST00000149532	0	0.281455	0.982773	0.0145484
P42208	ENSMUST00000142401	0	0.281455	0.982773	0.0145484
P42208	ENSMUST00000152476	0	0.281455	0.982773	0.0145484
P42208	ENSMUST00000157021	0	0.281455	0.982773	0.0145484
P42208	ENSMUST00000168776	0.637027	0.281455	0.982773	0.0145484
P42208	ENSMUST00000179353	0	0.281455	0.982773	0.0145484
P42208	ENSMUST00000172165	0.217482	0.281455	0.982773	0.0145484
P42230	ENSMUST00000004145	0	0.491567	0.957843	23.5199
P42230	ENSMUST00000107356	0	0.491567	0.957843	23.5199
P42230	ENSMUST00000138083	0	0.491567	0.957843	23.5199
P42230	ENSMUST00000154087	0	0.491567	0.957843	23.5199
P42230	ENSMUST00000135272	0.757843	0.491567	0.957843	23.5199
P42230	ENSMUST00000107357	0	0.491567	0.957843	23.5199
P42232	ENSMUST00000004143	0	0.643575	0.493708	3.08426
P42232	ENSMUST00000126266	0.333708	0.643575	0.493708	3.08426
P42932	ENSMUST00000026704	0	0.543299	0.991674	9.26248
P42932	ENSMUST00000175977	0	0.543299	0.991674	9.26248
P42932	ENSMUST00000175750	0.187848	0.543299	0.991674	9.26248
P42932	ENSMUST00000177485	0	0.543299	0.991674	9.26248
P42932	ENSMUST00000176241	0.737578	0.543299	0.991674	9.26248
P42932	ENSMUST00000176589	0	0.543299	0.991674	9.26248
P42932	ENSMUST00000176041	0	0.543299	0.991674	9.26248
P42932	ENSMUST00000176750	0	0.543299	0.991674	9.26248
P43247	ENSMUST00000024967	0	0.224691	nan	11.6581
P43247	ENSMUST00000174240	0	0.224691	nan	11.6581
P43247	ENSMUST00000173097	0	0.224691	nan	11.6581
P43247	ENSMUST00000172596	0	0.224691	nan	11.6581
P45376	ENSMUST00000201392	0	0.544894	0.911812	5.99879
P45376	ENSMUST00000142761	0	0.544894	0.911812	5.99879
P45376	ENSMUST00000102980	0	0.544894	0.911812	5.99879
P45376	ENSMUST00000136559	0.751812	0.544894	0.911812	5.99879
P45376	ENSMUST00000126991	0	0.544894	0.911812	5.99879
P45376	ENSMUST00000154655	0	0.544894	0.911812	5.99879
P45952	ENSMUST00000072697	0.602895	0.8247	0.989935	1.52758
P45952	ENSMUST00000196688	0	0.8247	0.989935	1.52758
P45952	ENSMUST00000200250	0	0.8247	0.989935	1.52758
P45952	ENSMUST00000199342	0	0.8247	0.989935	1.52758
P45952	ENSMUST00000156310	0	0.8247	0.989935	1.52758
P45952	ENSMUST00000137161	0.381004	0.8247	0.989935	1.52758
P45952	ENSMUST00000130713	0	0.8247	0.989935	1.52758
P45952	ENSMUST00000135724	0	0.8247	0.989935	1.52758
P46061	ENSMUST00000170134	0	0.255871	0.931459	1.34815
P46061	ENSMUST00000052374	0.607837	0.255871	0.931459	1.34815
P46061	ENSMUST00000171115	0.810192	0.255871	0.931459	1.34815
P46460	ENSMUST00000103075	0	0.255662	0.928621	5.52354
P46460	ENSMUST00000146036	0	0.255662	0.928621	5.52354
P46460	ENSMUST00000040443	0.643821	0.255662	0.928621	5.52354
P46460	ENSMUST00000127813	0	0.255662	0.928621	5.52354
P46460	ENSMUST00000150516	0	0.255662	0.928621	5.52354
P46460	ENSMUST00000145126	0	0.255662	0.928621	5.52354
P46460	ENSMUST00000107009	0	0.255662	0.928621	5.52354
P46460	ENSMUST00000133774	0	0.255662	0.928621	5.52354
P46638	ENSMUST00000057373	0.659102	0.32224	0.995381	1.7846
P46638	ENSMUST00000173860	0.410528	0.32224	0.995381	1.7846
P46638	ENSMUST00000172894	0	0.32224	0.995381	1.7846
P46638	ENSMUST00000174744	0	0.32224	0.995381	1.7846
P46978	ENSMUST00000120381	0	0.116666	0.86075	0.378258
P46978	ENSMUST00000128270	0.629929	0.116666	0.86075	0.378258
P46978	ENSMUST00000143881	0	0.116666	0.86075	0.378258
P46978	ENSMUST00000133060	0.00832391	0.116666	0.86075	0.378258
P46978	ENSMUST00000138358	0	0.116666	0.86075	0.378258
P46978	ENSMUST00000137994	0	0.116666	0.86075	0.378258
P47239	ENSMUST00000030508	0.598436	0.373292	0.94993	10.0287
P47239	ENSMUST00000174681	0.532507	0.373292	0.94993	10.0287
P47738	ENSMUST00000031411	0	0.584201	0.962196	6.87654
P47738	ENSMUST00000196694	0	0.584201	0.962196	6.87654
P47738	ENSMUST00000199369	0	0.584201	0.962196	6.87654
P47738	ENSMUST00000200541	0	0.584201	0.962196	6.87654
P47738	ENSMUST00000129753	0.147487	0.584201	0.962196	6.87654
P47738	ENSMUST00000133033	0.230897	0.584201	0.962196	6.87654
P47753	ENSMUST00000094028	0.907733	0.448483	0.98524	3.35098
P47753	ENSMUST00000195912	0	0.448483	0.98524	3.35098
P47753	ENSMUST00000196924	0	0.448483	0.98524	3.35098
P47753	ENSMUST00000155476	0.0682748	0.448483	0.98524	3.35098
P47754	ENSMUST00000015877	0	0.90178	0.952881	1.12993
P47754	ENSMUST00000156701	0	0.90178	0.952881	1.12993
P47754	ENSMUST00000136771	0.547604	0.90178	0.952881	1.12993
P47754	ENSMUST00000142592	0.0921685	0.90178	0.952881	1.12993
P47757	ENSMUST00000102508	0	0.264928	nan	4.84946
P47757	ENSMUST00000131912	0	0.264928	nan	4.84946
P47757	ENSMUST00000102507	0	0.264928	nan	4.84946
P47757	ENSMUST00000131793	0	0.264928	nan	4.84946
P47757	ENSMUST00000030518	0	0.264928	nan	4.84946
P47757	ENSMUST00000145368	0	0.264928	nan	4.84946
P47757	ENSMUST00000138045	0	0.264928	nan	4.84946
P47757	ENSMUST00000132385	0	0.264928	nan	4.84946
P47758	ENSMUST00000035157	0.387497	0.114223	0.851142	16.6676
P47758	ENSMUST00000163567	0.284478	0.114223	0.851142	16.6676
P47758	ENSMUST00000190760	0	0.114223	0.851142	16.6676
P47911	ENSMUST00000031617	0	0.691575	0.941257	16.4639
P47911	ENSMUST00000146579	0	0.691575	0.941257	16.4639
P47911	ENSMUST00000197044	0.760457	0.691575	0.941257	16.4639
P47911	ENSMUST00000124330	0	0.691575	0.941257	16.4639
P47911	ENSMUST00000140515	0	0.691575	0.941257	16.4639
P47911	ENSMUST00000201155	0	0.691575	0.941257	16.4639
P47911	ENSMUST00000139177	0	0.691575	0.941257	16.4639
P47911	ENSMUST00000138621	0	0.691575	0.941257	16.4639
P47915	ENSMUST00000150576	0.301548	0.391804	0.920846	15.4746
P47915	ENSMUST00000059802	0.591053	0.391804	0.920846	15.4746
P47962	ENSMUST00000082223	0	0.182557	nan	2.58476
P47962	ENSMUST00000123183	0	0.182557	nan	2.58476
P47962	ENSMUST00000153590	0	0.182557	nan	2.58476
P47962	ENSMUST00000129944	0	0.182557	nan	2.58476
P47962	ENSMUST00000140659	0	0.182557	nan	2.58476
P47962	ENSMUST00000151767	0	0.182557	nan	2.58476
P47963	ENSMUST00000000756	0	0.84376	0.801201	13.9568
P47963	ENSMUST00000152444	0.540386	0.84376	0.801201	13.9568
P47963	ENSMUST00000132275	0.135037	0.84376	0.801201	13.9568
P47963	ENSMUST00000129311	0	0.84376	0.801201	13.9568
P48024	ENSMUST00000049385	0	0.310567	0.960265	7.6767
P48024	ENSMUST00000151513	0	0.310567	0.960265	7.6767
P48024	ENSMUST00000139846	0	0.310567	0.960265	7.6767
P48024	ENSMUST00000152521	0.00666337	0.310567	0.960265	7.6767
P48024	ENSMUST00000132618	0.851696	0.310567	0.960265	7.6767
P48678	ENSMUST00000147537	0	0.154712	0.951491	17.4872
P48678	ENSMUST00000029699	0.598673	0.154712	0.951491	17.4872
P48678	ENSMUST00000150496	0.242506	0.154712	0.951491	17.4872
P48962	ENSMUST00000034049	0.356012	0.261924	0.864053	11.8278
P48962	ENSMUST00000155986	0.569649	0.261924	0.864053	11.8278
P49312	ENSMUST00000036004	0.84796	0.252327	0.891064	12.1722
P49312	ENSMUST00000087351	0.043155	0.252327	0.891064	12.1722
P49586	ENSMUST00000079791	0.978522	0.849421	0.999591	4.01536
P49586	ENSMUST00000115137	0	0.849421	0.999591	4.01536
P49586	ENSMUST00000115140	0	0.849421	0.999591	4.01536
P49586	ENSMUST00000123199	0	0.849421	0.999591	4.01536
P49586	ENSMUST00000141421	0	0.849421	0.999591	4.01536
P49586	ENSMUST00000141772	0.00745709	0.849421	0.999591	4.01536
P49586	ENSMUST00000104893	0	0.849421	0.999591	4.01536
P50096	ENSMUST00000162739	0	0.694521	0.982581	10.9937
P50096	ENSMUST00000078155	0	0.694521	0.982581	10.9937
P50096	ENSMUST00000159124	0	0.694521	0.982581	10.9937
P50096	ENSMUST00000162099	0	0.694521	0.982581	10.9937
P50096	ENSMUST00000162242	0	0.694521	0.982581	10.9937
P50096	ENSMUST00000161654	0	0.694521	0.982581	10.9937
P50096	ENSMUST00000162215	0.491251	0.694521	0.982581	10.9937
P50096	ENSMUST00000160613	0.162619	0.694521	0.982581	10.9937
P50096	ENSMUST00000160749	0	0.694521	0.982581	10.9937
P50247	ENSMUST00000059524	0.240157	0.00400249	0.572957	10.664
P50247	ENSMUST00000054607	0	0.00400249	0.572957	10.664
P50247	ENSMUST00000137242	0	0.00400249	0.572957	10.664
P50247	ENSMUST00000146367	0	0.00400249	0.572957	10.664
P50431	ENSMUST00000018744	0.648078	0.0147465	0.968315	17.6908
P50431	ENSMUST00000174093	0.14732	0.0147465	0.968315	17.6908
P50431	ENSMUST00000174719	0	0.0147465	0.968315	17.6908
P50431	ENSMUST00000172804	0	0.0147465	0.968315	17.6908
P50431	ENSMUST00000135081	0	0.0147465	0.968315	17.6908
P50431	ENSMUST00000124227	0	0.0147465	0.968315	17.6908
P50431	ENSMUST00000173260	0	0.0147465	0.968315	17.6908
P50516	ENSMUST00000114666	0	0.0732835	0.976349	9.26248
P50516	ENSMUST00000063661	0.848349	0.0732835	0.976349	9.26248
P50516	ENSMUST00000130036	0	0.0732835	0.976349	9.26248
P50516	ENSMUST00000137557	0	0.0732835	0.976349	9.26248
P50516	ENSMUST00000147025	0	0.0732835	0.976349	9.26248
P50580	ENSMUST00000026425	0.0120911	0.400301	0.911701	16.0663
P50580	ENSMUST00000131728	0.796225	0.400301	0.911701	16.0663
P50580	ENSMUST00000147068	0	0.400301	0.911701	16.0663
P51150	ENSMUST00000113600	0	0.734761	0.739788	7.40513
P51150	ENSMUST00000113597	0.488588	0.734761	0.739788	7.40513
P51150	ENSMUST00000113596	0	0.734761	0.739788	7.40513
P51410	ENSMUST00000151917	0	0.793576	0.977852	15.8674
P51410	ENSMUST00000118543	0.647994	0.793576	0.977852	15.8674
P51410	ENSMUST00000127874	0	0.793576	0.977852	15.8674
P51410	ENSMUST00000057885	0	0.793576	0.977852	15.8674
P51410	ENSMUST00000140879	0	0.793576	0.977852	15.8674
P51410	ENSMUST00000196667	0	0.793576	0.977852	15.8674
P51410	ENSMUST00000147966	0	0.793576	0.977852	15.8674
P51410	ENSMUST00000120094	0.173123	0.793576	0.977852	15.8674
P51410	ENSMUST00000147660	0	0.793576	0.977852	15.8674
P51410	ENSMUST00000128074	0	0.793576	0.977852	15.8674
P51660	ENSMUST00000025385	0	0.507347	0.937489	15.4746
P51660	ENSMUST00000139502	0.298177	0.507347	0.937489	15.4746
P51660	ENSMUST00000127325	0.741103	0.507347	0.937489	15.4746
P51859	ENSMUST00000005017	0.604164	0.483461	0.946608	16.6676
P51859	ENSMUST00000159492	0.213917	0.483461	0.946608	16.6676
P51859	ENSMUST00000162631	0	0.483461	0.946608	16.6676
P51859	ENSMUST00000161616	0	0.483461	0.946608	16.6676
P51859	ENSMUST00000160198	0	0.483461	0.946608	16.6676
P51859	ENSMUST00000160312	0	0.483461	0.946608	16.6676
P51881	ENSMUST00000016463	0	0.615764	0.983854	0
P51881	ENSMUST00000126608	0.0331865	0.615764	0.983854	0
P51881	ENSMUST00000156672	0.885472	0.615764	0.983854	0
P52293	ENSMUST00000145331	0	0.528915	0.990676	0.514043
P52293	ENSMUST00000018506	0	0.528915	0.990676	0.514043
P52293	ENSMUST00000156495	0.287006	0.528915	0.990676	0.514043
P52293	ENSMUST00000124541	0.65808	0.528915	0.990676	0.514043
P52293	ENSMUST00000140362	0	0.528915	0.990676	0.514043
P52293	ENSMUST00000144834	0	0.528915	0.990676	0.514043
P52293	ENSMUST00000106768	0	0.528915	0.990676	0.514043
P52480	ENSMUST00000034834	0.895541	0.441894	0.935541	10.0287
P52480	ENSMUST00000163694	0	0.441894	0.935541	10.0287
P53702	ENSMUST00000154638	0	0.733888	0.853676	2.12891
P53702	ENSMUST00000033717	0	0.733888	0.853676	2.12891
P53702	ENSMUST00000112115	0.404076	0.733888	0.853676	2.12891
P54071	ENSMUST00000107384	0	0.312541	0.884981	1.91554
P54071	ENSMUST00000134328	0	0.312541	0.884981	1.91554
P54071	ENSMUST00000139178	0	0.312541	0.884981	1.91554
P54071	ENSMUST00000156761	0	0.312541	0.884981	1.91554
P54071	ENSMUST00000125542	0	0.312541	0.884981	1.91554
P54071	ENSMUST00000134070	0.652981	0.312541	0.884981	1.91554
P54227	ENSMUST00000030636	0	0.59782	nan	1.59062
P54227	ENSMUST00000130253	0	0.59782	nan	1.59062
P54227	ENSMUST00000127279	0	0.59782	nan	1.59062
P54227	ENSMUST00000105867	0	0.59782	nan	1.59062
P54227	ENSMUST00000105868	0	0.59782	nan	1.59062
P54726	ENSMUST00000003911	0	0.805739	0.986704	1.02809
P54726	ENSMUST00000109761	0.791092	0.805739	0.986704	1.02809
P54726	ENSMUST00000134395	0	0.805739	0.986704	1.02809
P54726	ENSMUST00000144994	0	0.805739	0.986704	1.02809
P54726	ENSMUST00000125711	0.353391	0.805739	0.986704	1.02809
P54728	ENSMUST00000030134	0.703864	0.0916225	0.990871	16.4639
P54728	ENSMUST00000127266	0	0.0916225	0.990871	16.4639
P54728	ENSMUST00000156263	0.269674	0.0916225	0.990871	16.4639
P54728	ENSMUST00000148719	0	0.0916225	0.990871	16.4639
P54775	ENSMUST00000032824	0.207736	0.733444	0.978572	15.2807
P54775	ENSMUST00000138512	0.570951	0.733444	0.978572	15.2807
P54775	ENSMUST00000135482	0	0.733444	0.978572	15.2807
P54775	ENSMUST00000134486	0	0.733444	0.978572	15.2807
P54775	ENSMUST00000126528	0	0.733444	0.978572	15.2807
P54822	ENSMUST00000023043	0	0.495881	0.995311	16.2651
P54822	ENSMUST00000164806	0.351246	0.495881	0.995311	16.2651
P54822	ENSMUST00000198302	0	0.495881	0.995311	16.2651
P54822	ENSMUST00000166711	0.681869	0.495881	0.995311	16.2651
P54822	ENSMUST00000164371	0	0.495881	0.995311	16.2651
P54822	ENSMUST00000163575	0	0.495881	0.995311	16.2651
P54822	ENSMUST00000199284	0	0.495881	0.995311	16.2651
P55258	ENSMUST00000003121	0.983026	0.841544	0.982654	23.2823
P55258	ENSMUST00000135613	0	0.841544	0.982654	23.2823
P55258	ENSMUST00000128203	0.454805	0.841544	0.982654	23.2823
P56135	ENSMUST00000161741	0.425005	0.251189	0.976805	10.0287
P56135	ENSMUST00000162360	0	0.251189	0.976805	10.0287
P56135	ENSMUST00000037056	0	0.251189	0.976805	10.0287
P56135	ENSMUST00000161845	0	0.251189	0.976805	10.0287
P56135	ENSMUST00000200584	0.59358	0.251189	0.976805	10.0287
P56212	ENSMUST00000168166	0.729578	0.160507	0.998085	14.8976
P56212	ENSMUST00000169448	0.376445	0.160507	0.998085	14.8976
P56212	ENSMUST00000170308	0	0.160507	0.998085	14.8976
P56212	ENSMUST00000007800	0	0.160507	0.998085	14.8976
P56212	ENSMUST00000168301	0	0.160507	0.998085	14.8976
P56212	ENSMUST00000170310	0	0.160507	0.998085	14.8976
P56212	ENSMUST00000166549	0	0.160507	0.998085	14.8976
P56212	ENSMUST00000169492	0	0.160507	0.998085	14.8976
P56371	ENSMUST00000118535	0.74308	0.452542	0.90308	2.66236
P56371	ENSMUST00000117702	0	0.452542	0.90308	2.66236
P56395	ENSMUST00000160180	0	0.691795	nan	0.931097
P56395	ENSMUST00000025549	0	0.691795	nan	0.931097
P56395	ENSMUST00000159846	0	0.691795	nan	0.931097
P56395	ENSMUST00000163083	0	0.691795	nan	0.931097
P56395	ENSMUST00000159837	0	0.691795	nan	0.931097
P56399	ENSMUST00000047510	0	0.00160167	0.976457	4.31602
P56399	ENSMUST00000122110	0.594727	0.00160167	0.976457	4.31602
P56399	ENSMUST00000131805	0.497824	0.00160167	0.976457	4.31602
P56399	ENSMUST00000154189	0	0.00160167	0.976457	4.31602
P56399	ENSMUST00000129159	0	0.00160167	0.976457	4.31602
P56399	ENSMUST00000142058	0	0.00160167	0.976457	4.31602
P56399	ENSMUST00000141042	0	0.00160167	0.976457	4.31602
P56399	ENSMUST00000146098	0	0.00160167	0.976457	4.31602
P56480	ENSMUST00000026459	0	0.24554	0.944807	2.99697
P56480	ENSMUST00000127439	0	0.24554	0.944807	2.99697
P56480	ENSMUST00000139295	0.729638	0.24554	0.944807	2.99697
P56480	ENSMUST00000126040	0.14443	0.24554	0.944807	2.99697
P56480	ENSMUST00000124993	0	0.24554	0.944807	2.99697
P56480	ENSMUST00000144918	0	0.24554	0.944807	2.99697
P56480	ENSMUST00000123803	0	0.24554	0.944807	2.99697
P56480	ENSMUST00000126751	0	0.24554	0.944807	2.99697
P56480	ENSMUST00000125992	0	0.24554	0.944807	2.99697
P56812	ENSMUST00000118501	0	0.797984	0.995038	6.61952
P56812	ENSMUST00000120714	0	0.797984	0.995038	6.61952
P56812	ENSMUST00000151336	0	0.797984	0.995038	6.61952
P56812	ENSMUST00000126734	0	0.797984	0.995038	6.61952
P56812	ENSMUST00000127213	0.703948	0.797984	0.995038	6.61952
P56812	ENSMUST00000130306	0	0.797984	0.995038	6.61952
P56812	ENSMUST00000130340	0.546857	0.797984	0.995038	6.61952
P56959	ENSMUST00000106251	0	0.22572	0.981582	14.5193
P56959	ENSMUST00000077609	0	0.22572	0.981582	14.5193
P56959	ENSMUST00000174196	0	0.22572	0.981582	14.5193
P56959	ENSMUST00000128851	0.315059	0.22572	0.981582	14.5193
P56959	ENSMUST00000121616	0	0.22572	0.981582	14.5193
P56959	ENSMUST00000123151	0.20431	0.22572	0.981582	14.5193
P56959	ENSMUST00000154843	0	0.22572	0.981582	14.5193
P56959	ENSMUST00000155941	0	0.22572	0.981582	14.5193
P56959	ENSMUST00000136289	0	0.22572	0.981582	14.5193
P56959	ENSMUST00000174632	0	0.22572	0.981582	14.5193
P56959	ENSMUST00000141997	0	0.22572	0.981582	14.5193
P56959	ENSMUST00000172755	0	0.22572	0.981582	14.5193
P57724	ENSMUST00000185854	0	0.505551	0.988781	6.75045
P57724	ENSMUST00000187975	0.0555505	0.505551	0.988781	6.75045
P57724	ENSMUST00000024260	0	0.505551	0.988781	6.75045
P57724	ENSMUST00000186519	0	0.505551	0.988781	6.75045
P57724	ENSMUST00000185779	0.811022	0.505551	0.988781	6.75045
P57724	ENSMUST00000190430	0	0.505551	0.988781	6.75045
P57724	ENSMUST00000190799	0	0.505551	0.988781	6.75045
P57724	ENSMUST00000189882	0	0.505551	0.988781	6.75045
P57724	ENSMUST00000190428	0	0.505551	0.988781	6.75045
P57724	ENSMUST00000185996	0	0.505551	0.988781	6.75045
P57724	ENSMUST00000188448	0	0.505551	0.988781	6.75045
P57776	ENSMUST00000154584	0	0.483554	0.950198	8.81633
P57776	ENSMUST00000109972	0.682985	0.483554	0.950198	8.81633
P57776	ENSMUST00000137426	0.0727164	0.483554	0.950198	8.81633
P57776	ENSMUST00000116440	0	0.483554	0.950198	8.81633
P57776	ENSMUST00000151066	0	0.483554	0.950198	8.81633
P57776	ENSMUST00000089680	0	0.483554	0.950198	8.81633
P57776	ENSMUST00000089681	0	0.483554	0.950198	8.81633
P57776	ENSMUST00000134222	0	0.483554	0.950198	8.81633
P57776	ENSMUST00000023235	0	0.483554	0.950198	8.81633
P57776	ENSMUST00000144614	0	0.483554	0.950198	8.81633
P57776	ENSMUST00000141268	0	0.483554	0.950198	8.81633
P57776	ENSMUST00000123712	0	0.483554	0.950198	8.81633
P57776	ENSMUST00000129800	0	0.483554	0.950198	8.81633
P57776	ENSMUST00000055220	0	0.483554	0.950198	8.81633
P57776	ENSMUST00000127550	0	0.483554	0.950198	8.81633
P57776	ENSMUST00000145764	0	0.483554	0.950198	8.81633
P57776	ENSMUST00000109975	0	0.483554	0.950198	8.81633
P57780	ENSMUST00000068045	0	0.67837	0.831627	9.56314
P57780	ENSMUST00000144909	0	0.67837	0.831627	9.56314
P57780	ENSMUST00000148196	0	0.67837	0.831627	9.56314
P57780	ENSMUST00000140622	0	0.67837	0.831627	9.56314
P57780	ENSMUST00000127210	0	0.67837	0.831627	9.56314
P57780	ENSMUST00000150493	0	0.67837	0.831627	9.56314
P57780	ENSMUST00000143584	0.457241	0.67837	0.831627	9.56314
P57780	ENSMUST00000129338	0.0255554	0.67837	0.831627	9.56314
P57784	ENSMUST00000123157	0.44686	0.0980098	0.911642	16.2651
P57784	ENSMUST00000153609	0.111579	0.0980098	0.911642	16.2651
P57784	ENSMUST00000032723	0	0.0980098	0.911642	16.2651
P57784	ENSMUST00000139082	0	0.0980098	0.911642	16.2651
P57784	ENSMUST00000138271	0	0.0980098	0.911642	16.2651
P57784	ENSMUST00000147702	0	0.0980098	0.911642	16.2651
P58044	ENSMUST00000169314	0.584016	0.0460081	0.826149	5.99879
P58044	ENSMUST00000177397	0.0649192	0.0460081	0.826149	5.99879
P58044	ENSMUST00000177447	0	0.0460081	0.826149	5.99879
P58044	ENSMUST00000176851	0	0.0460081	0.826149	5.99879
P58462	ENSMUST00000113326	0	0.390037	0.998851	1.07658
P58462	ENSMUST00000177410	0	0.390037	0.998851	1.07658
P58462	ENSMUST00000176565	0	0.390037	0.998851	1.07658
P58462	ENSMUST00000177437	0	0.390037	0.998851	1.07658
P58462	ENSMUST00000177229	0	0.390037	0.998851	1.07658
P58462	ENSMUST00000074346	0	0.390037	0.998851	1.07658
P58462	ENSMUST00000113328	0	0.390037	0.998851	1.07658
P58462	ENSMUST00000113324	0	0.390037	0.998851	1.07658
P58462	ENSMUST00000113329	0	0.390037	0.998851	1.07658
P58462	ENSMUST00000177307	0.288069	0.390037	0.998851	1.07658
P58462	ENSMUST00000176850	0	0.390037	0.998851	1.07658
P58462	ENSMUST00000176632	0	0.390037	0.998851	1.07658
P58462	ENSMUST00000175880	0	0.390037	0.998851	1.07658
P58462	ENSMUST00000124058	0	0.390037	0.998851	1.07658
P58462	ENSMUST00000142164	0	0.390037	0.998851	1.07658
P58462	ENSMUST00000154163	0	0.390037	0.998851	1.07658
P58462	ENSMUST00000123992	0	0.390037	0.998851	1.07658
P58462	ENSMUST00000113321	0	0.390037	0.998851	1.07658
P58462	ENSMUST00000175886	0	0.390037	0.998851	1.07658
P58462	ENSMUST00000175670	0	0.390037	0.998851	1.07658
P58462	ENSMUST00000177208	0.723006	0.390037	0.998851	1.07658
P58462	ENSMUST00000075832	0	0.390037	0.998851	1.07658
P58462	ENSMUST00000138754	0	0.390037	0.998851	1.07658
P58462	ENSMUST00000131967	0	0.390037	0.998851	1.07658
P58462	ENSMUST00000177227	0	0.390037	0.998851	1.07658
P58462	ENSMUST00000176148	0	0.390037	0.998851	1.07658
P58462	ENSMUST00000175838	0	0.390037	0.998851	1.07658
P58462	ENSMUST00000113322	0	0.390037	0.998851	1.07658
P58771	ENSMUST00000113696	0	0.43303	0.989523	1.02809
P58771	ENSMUST00000113695	0	0.43303	0.989523	1.02809
P58771	ENSMUST00000113690	0	0.43303	0.989523	1.02809
P58771	ENSMUST00000050905	0	0.43303	0.989523	1.02809
P58771	ENSMUST00000156899	0	0.43303	0.989523	1.02809
P58771	ENSMUST00000129466	0.210546	0.43303	0.989523	1.02809
P58771	ENSMUST00000131279	0.69318	0.43303	0.989523	1.02809
P58774	ENSMUST00000150262	-2.51916	0.0300682	0.93791	1.59062
P58774	ENSMUST00000030184	1.98058	0.0300682	0.93791	1.59062
P59235	ENSMUST00000040135	0	0.274253	0.995215	10.8289
P59235	ENSMUST00000162346	0.609371	0.274253	0.995215	10.8289
P59235	ENSMUST00000162527	0.744455	0.274253	0.995215	10.8289
P59235	ENSMUST00000161060	0	0.274253	0.995215	10.8289
P59328	ENSMUST00000111790	0	0.0233905	0.967889	6.49343
P59328	ENSMUST00000139124	0.73528	0.0233905	0.967889	6.49343
P59328	ENSMUST00000111792	0	0.0233905	0.967889	6.49343
P59328	ENSMUST00000187531	0.529813	0.0233905	0.967889	6.49343
P59999	ENSMUST00000156898	0.355566	0.313911	0.974922	7.2742
P59999	ENSMUST00000171058	0.72465	0.313911	0.974922	7.2742
P60710	ENSMUST00000100497	0	0.399986	0.990504	5.63993
P60710	ENSMUST00000167721	0	0.399986	0.990504	5.63993
P60710	ENSMUST00000171419	0.222576	0.399986	0.990504	5.63993
P60710	ENSMUST00000163829	0	0.399986	0.990504	5.63993
P60710	ENSMUST00000106216	0.695933	0.399986	0.990504	5.63993
P60710	ENSMUST00000165629	0	0.399986	0.990504	5.63993
P60710	ENSMUST00000164765	0	0.399986	0.990504	5.63993
P60764	ENSMUST00000018156	0.774296	0.0742265	0.891575	1.7846
P60764	ENSMUST00000134322	0.0477407	0.0742265	0.891575	1.7846
P60766	ENSMUST00000051477	0.39755	0.183323	0.987834	7.81734
P60766	ENSMUST00000030417	1.11501	0.183323	0.987834	7.81734
P60840	ENSMUST00000199421	0	0.877745	0.835605	0.834108
P60840	ENSMUST00000058230	0	0.877745	0.835605	0.834108
P60840	ENSMUST00000037983	0.507605	0.877745	0.835605	0.834108
P60840	ENSMUST00000197050	0	0.877745	0.835605	0.834108
P60843	ENSMUST00000163666	0	0.270774	0.939701	12.1722
P60843	ENSMUST00000128519	0	0.270774	0.939701	12.1722
P60843	ENSMUST00000123995	0.118447	0.270774	0.939701	12.1722
P60843	ENSMUST00000142348	0	0.270774	0.939701	12.1722
P60843	ENSMUST00000140186	0.415829	0.270774	0.939701	12.1722
P60843	ENSMUST00000133067	0	0.270774	0.939701	12.1722
P60843	ENSMUST00000102589	0	0.270774	0.939701	12.1722
P60843	ENSMUST00000139299	0	0.270774	0.939701	12.1722
P60843	ENSMUST00000140310	0	0.270774	0.939701	12.1722
P60843	ENSMUST00000127677	0	0.270774	0.939701	12.1722
P60843	ENSMUST00000145289	0	0.270774	0.939701	12.1722
P60843	ENSMUST00000129295	0	0.270774	0.939701	12.1722
P60867	ENSMUST00000138502	0	0.180129	nan	0.00484946
P60867	ENSMUST00000103009	0	0.180129	nan	0.00484946
P60867	ENSMUST00000130128	0	0.180129	nan	0.00484946
P61082	ENSMUST00000005714	0	0.0314483	0.874099	6.36735
P61082	ENSMUST00000131837	0	0.0314483	0.874099	6.36735
P61082	ENSMUST00000125964	0.0824365	0.0314483	0.874099	6.36735
P61082	ENSMUST00000123541	0	0.0314483	0.874099	6.36735
P61082	ENSMUST00000138357	0	0.0314483	0.874099	6.36735
P61082	ENSMUST00000126827	0.299424	0.0314483	0.874099	6.36735
P61082	ENSMUST00000165394	0	0.0314483	0.874099	6.36735
P61161	ENSMUST00000000137	0	0.542958	0.995426	7.81734
P61161	ENSMUST00000132022	1.09106	0.542958	0.995426	7.81734
P61161	ENSMUST00000134779	0.218098	0.542958	0.995426	7.81734
P61205	ENSMUST00000053183	0.853707	0.287561	0.9406	18.3213
P61205	ENSMUST00000129354	0.447439	0.287561	0.9406	18.3213
P61255	ENSMUST00000073471	0	0.211282	0.975619	2.82724
P61255	ENSMUST00000101014	0.878019	0.211282	0.975619	2.82724
P61255	ENSMUST00000128952	0	0.211282	0.975619	2.82724
P61255	ENSMUST00000134403	0	0.211282	0.975619	2.82724
P61255	ENSMUST00000138973	0	0.211282	0.975619	2.82724
P61255	ENSMUST00000167436	0	0.211282	0.975619	2.82724
P61290	ENSMUST00000142640	0	0.577428	0.99935	4.95615
P61290	ENSMUST00000019470	0.261291	0.577428	0.99935	4.95615
P61290	ENSMUST00000151385	0	0.577428	0.99935	4.95615
P61290	ENSMUST00000127998	0	0.577428	0.99935	4.95615
P61290	ENSMUST00000131170	0.764071	0.577428	0.99935	4.95615
P61327	ENSMUST00000030348	1.40024	0.341899	0.949256	7.13841
P61327	ENSMUST00000141376	-2.02489	0.341899	0.949256	7.13841
P61358	ENSMUST00000077856	0	0.502511	0.964918	14.1459
P61358	ENSMUST00000139939	0.609576	0.502511	0.964918	14.1459
P61358	ENSMUST00000107249	0.592076	0.502511	0.964918	14.1459
P61358	ENSMUST00000127514	0	0.502511	0.964918	14.1459
P61358	ENSMUST00000152162	0	0.502511	0.964918	14.1459
P61620	ENSMUST00000032168	0	0.0486156	nan	3.53526
P61620	ENSMUST00000136103	0	0.0486156	nan	3.53526
P61620	ENSMUST00000145421	0	0.0486156	nan	3.53526
P61620	ENSMUST00000130918	0	0.0486156	nan	3.53526
P61620	ENSMUST00000130807	0	0.0486156	nan	3.53526
P61620	ENSMUST00000139676	0	0.0486156	nan	3.53526
P61620	ENSMUST00000139551	0	0.0486156	nan	3.53526
P61620	ENSMUST00000125016	0	0.0486156	nan	3.53526
P61620	ENSMUST00000155079	0	0.0486156	nan	3.53526
P61750	ENSMUST00000022429	0	0.137127	nan	12.1722
P61750	ENSMUST00000166075	0	0.137127	nan	12.1722
P61750	ENSMUST00000171207	0	0.137127	nan	12.1722
P61957	ENSMUST00000121185	0.803244	0.233059	0.945644	6.87654
P61957	ENSMUST00000117589	0	0.233059	0.945644	6.87654
P61957	ENSMUST00000118155	0	0.233059	0.945644	6.87654
P61957	ENSMUST00000153892	0	0.233059	0.945644	6.87654
P61957	ENSMUST00000140844	0	0.233059	0.945644	6.87654
P61957	ENSMUST00000050672	0	0.233059	0.945644	6.87654
P61979	ENSMUST00000116403	0	0.280477	0.975868	8.81633
P61979	ENSMUST00000177497	0	0.280477	0.975868	8.81633
P61979	ENSMUST00000177019	0	0.280477	0.975868	8.81633
P61979	ENSMUST00000043269	0	0.280477	0.975868	8.81633
P61979	ENSMUST00000176207	0	0.280477	0.975868	8.81633
P61979	ENSMUST00000177051	0	0.280477	0.975868	8.81633
P61979	ENSMUST00000176257	0	0.280477	0.975868	8.81633
P61979	ENSMUST00000176359	0	0.280477	0.975868	8.81633
P61979	ENSMUST00000176797	0	0.280477	0.975868	8.81633
P61979	ENSMUST00000176849	0	0.280477	0.975868	8.81633
P61979	ENSMUST00000176888	0	0.280477	0.975868	8.81633
P61979	ENSMUST00000176609	0	0.280477	0.975868	8.81633
P61979	ENSMUST00000176725	0	0.280477	0.975868	8.81633
P61979	ENSMUST00000175847	0	0.280477	0.975868	8.81633
P61979	ENSMUST00000177060	0	0.280477	0.975868	8.81633
P61979	ENSMUST00000176269	0	0.280477	0.975868	8.81633
P61979	ENSMUST00000177117	0.0740937	0.280477	0.975868	8.81633
P61979	ENSMUST00000177377	0	0.280477	0.975868	8.81633
P61979	ENSMUST00000176558	0	0.280477	0.975868	8.81633
P61979	ENSMUST00000175939	0.0264738	0.280477	0.975868	8.81633
P61982	ENSMUST00000055808	0	0.0420662	0.843483	10.9937
P61982	ENSMUST00000129581	0	0.0420662	0.843483	10.9937
P61982	ENSMUST00000126639	0	0.0420662	0.843483	10.9937
P61982	ENSMUST00000126192	0.584283	0.0420662	0.843483	10.9937
P62141	ENSMUST00000015100	0	0.39431	0.943917	13.593
P62141	ENSMUST00000201360	0	0.39431	0.943917	13.593
P62141	ENSMUST00000201600	0.470116	0.39431	0.943917	13.593
P62141	ENSMUST00000201207	0.430376	0.39431	0.943917	13.593
P62196	ENSMUST00000021049	0.621207	0.126935	0.821189	15.8674
P62196	ENSMUST00000133131	0.150655	0.126935	0.821189	15.8674
P62204	ENSMUST00000110082	0	0.188619	0.955493	2.05617
P62204	ENSMUST00000001204	0	0.188619	0.955493	2.05617
P62204	ENSMUST00000153524	0	0.188619	0.955493	2.05617
P62204	ENSMUST00000127300	0	0.188619	0.955493	2.05617
P62204	ENSMUST00000040440	0	0.188619	0.955493	2.05617
P62204	ENSMUST00000143965	0	0.188619	0.955493	2.05617
P62204	ENSMUST00000150137	0.394167	0.188619	0.955493	2.05617
P62204	ENSMUST00000019514	0	0.188619	0.955493	2.05617
P62204	ENSMUST00000173139	0	0.188619	0.955493	2.05617
P62204	ENSMUST00000173557	0.220796	0.188619	0.955493	2.05617
P62242	ENSMUST00000102696	0	0.213058	0.992338	10.0287
P62242	ENSMUST00000137423	0	0.213058	0.992338	10.0287
P62242	ENSMUST00000127037	0.296118	0.213058	0.992338	10.0287
P62242	ENSMUST00000140226	0	0.213058	0.992338	10.0287
P62242	ENSMUST00000144051	0	0.213058	0.992338	10.0287
P62242	ENSMUST00000141219	0.683239	0.213058	0.992338	10.0287
P62245	ENSMUST00000131374	0	0.315454	0.951628	16.4639
P62245	ENSMUST00000106588	0.739126	0.315454	0.951628	16.4639
P62245	ENSMUST00000106590	0	0.315454	0.951628	16.4639
P62245	ENSMUST00000134270	0	0.315454	0.951628	16.4639
P62245	ENSMUST00000128482	0	0.315454	0.951628	16.4639
P62245	ENSMUST00000131840	0	0.315454	0.951628	16.4639
P62245	ENSMUST00000172457	0.0399903	0.315454	0.951628	16.4639
P62259	ENSMUST00000067664	0.11949	0.519627	0.986138	4.31602
P62259	ENSMUST00000134745	0	0.519627	0.986138	4.31602
P62259	ENSMUST00000153038	0	0.519627	0.986138	4.31602
P62259	ENSMUST00000155057	0.90582	0.519627	0.986138	4.31602
P62264	ENSMUST00000025511	0	0.312758	0.956225	8.52536
P62264	ENSMUST00000142980	0	0.312758	0.956225	8.52536
P62264	ENSMUST00000118551	0.987177	0.312758	0.956225	8.52536
P62264	ENSMUST00000127568	0	0.312758	0.956225	8.52536
P62264	ENSMUST00000137400	0	0.312758	0.956225	8.52536
P62264	ENSMUST00000122279	0.774614	0.312758	0.956225	8.52536
P62270	ENSMUST00000174758	0	0.638843	0.929934	6.49343
P62270	ENSMUST00000174745	0.0486748	0.638843	0.929934	6.49343
P62270	ENSMUST00000174609	0	0.638843	0.929934	6.49343
P62270	ENSMUST00000008812	0	0.638843	0.929934	6.49343
P62270	ENSMUST00000172799	0	0.638843	0.929934	6.49343
P62270	ENSMUST00000174175	0	0.638843	0.929934	6.49343
P62270	ENSMUST00000173323	0	0.638843	0.929934	6.49343
P62270	ENSMUST00000174620	0.629048	0.638843	0.929934	6.49343
P62270	ENSMUST00000174662	0	0.638843	0.929934	6.49343
P62270	ENSMUST00000172550	0	0.638843	0.929934	6.49343
P62313	ENSMUST00000051867	0	0.246503	0.839979	12.1722
P62313	ENSMUST00000130325	0.801281	0.246503	0.839979	12.1722
P62313	ENSMUST00000126174	0.160987	0.246503	0.839979	12.1722
P62313	ENSMUST00000146824	0	0.246503	0.839979	12.1722
P62320	ENSMUST00000020397	1.36712	0.804832	0.851533	4.63124
P62320	ENSMUST00000191097	-1.51593	0.804832	0.851533	4.63124
P62492	ENSMUST00000172298	0	0.614729	0.945094	4.31602
P62492	ENSMUST00000167569	0	0.614729	0.945094	4.31602
P62492	ENSMUST00000172444	0	0.614729	0.945094	4.31602
P62492	ENSMUST00000166857	0	0.614729	0.945094	4.31602
P62492	ENSMUST00000171100	0.0692126	0.614729	0.945094	4.31602
P62492	ENSMUST00000004892	0.522437	0.614729	0.945094	4.31602
P62492	ENSMUST00000165083	0	0.614729	0.945094	4.31602
P62702	ENSMUST00000033683	0	0.672707	nan	1.29481
P62702	ENSMUST00000155028	0	0.672707	nan	1.29481
P62702	ENSMUST00000152739	0	0.672707	nan	1.29481
P62751	ENSMUST00000127270	1.8532	0.196524	0.989346	0.0387957
P62751	ENSMUST00000144561	0	0.196524	0.989346	0.0387957
P62751	ENSMUST00000102483	-1.41569	0.196524	0.989346	0.0387957
P62754	ENSMUST00000102814	0	0.0611276	0.652998	3.91837
P62754	ENSMUST00000136174	0.522911	0.0611276	0.652998	3.91837
P62754	ENSMUST00000123229	0	0.0611276	0.652998	3.91837
P62754	ENSMUST00000130001	0.0587875	0.0611276	0.652998	3.91837
P62806	ENSMUST00000102972	0	0.578018	0.675678	0
P62806	ENSMUST00000171473	0	0.578018	0.675678	0
P62806	ENSMUST00000102967	0	0.578018	0.675678	0
P62806	ENSMUST00000102968	0	0.578018	0.675678	0
P62806	ENSMUST00000102971	0	0.578018	0.675678	0
P62806	ENSMUST00000102977	0.557278	0.578018	0.675678	0
P62806	ENSMUST00000087714	0	0.578018	0.675678	0
P62806	ENSMUST00000102983	0	0.578018	0.675678	0
P62806	ENSMUST00000102979	0	0.578018	0.675678	0
P62806	ENSMUST00000179285	0	0.578018	0.675678	0
P62806	ENSMUST00000102964	0	0.578018	0.675678	0
P62806	ENSMUST00000102965	0	0.578018	0.675678	0
P62806	ENSMUST00000104941	0	0.578018	0.675678	0
P62821	ENSMUST00000020358	0.218021	0.408198	0.966743	0.790463
P62821	ENSMUST00000132285	0	0.408198	0.966743	0.790463
P62821	ENSMUST00000152728	0.692705	0.408198	0.966743	0.790463
P62821	ENSMUST00000163483	0	0.408198	0.966743	0.790463
P62827	ENSMUST00000031383	0.534028	0.121995	0.968395	16.0663
P62827	ENSMUST00000134632	0.345258	0.121995	0.968395	16.0663
P62827	ENSMUST00000111343	0	0.121995	0.968395	16.0663
P62830	ENSMUST00000103146	0	0.629711	0.824923	12.3419
P62830	ENSMUST00000151118	0	0.629711	0.824923	12.3419
P62830	ENSMUST00000150955	0.586523	0.629711	0.824923	12.3419
P62830	ENSMUST00000151965	0	0.629711	0.824923	12.3419
P62830	ENSMUST00000128801	0	0.629711	0.824923	12.3419
P62843	ENSMUST00000068408	0.0710968	0.597161	0.938411	5.63993
P62843	ENSMUST00000062674	0.854249	0.597161	0.938411	5.63993
P62849	ENSMUST00000112384	0.760849	0.494756	0.920849	15.4746
P62849	ENSMUST00000169826	0	0.494756	0.920849	15.4746
P62858	ENSMUST00000173019	0.167763	0.486545	0.954979	13.593
P62858	ENSMUST00000087342	0	0.486545	0.954979	13.593
P62858	ENSMUST00000173879	0	0.486545	0.954979	13.593
P62858	ENSMUST00000173480	0	0.486545	0.954979	13.593
P62858	ENSMUST00000173844	0.724309	0.486545	0.954979	13.593
P62858	ENSMUST00000174788	0	0.486545	0.954979	13.593
P62874	ENSMUST00000105616	0	0.424081	0.932315	17.075
P62874	ENSMUST00000030940	0.095706	0.424081	0.932315	17.075
P62874	ENSMUST00000176411	0.723337	0.424081	0.932315	17.075
P62874	ENSMUST00000175688	0	0.424081	0.932315	17.075
P62874	ENSMUST00000176637	0	0.424081	0.932315	17.075
P62874	ENSMUST00000175705	0	0.424081	0.932315	17.075
P62874	ENSMUST00000176308	0	0.424081	0.932315	17.075
P62874	ENSMUST00000165335	0	0.424081	0.932315	17.075
P62880	ENSMUST00000031726	0	0.564793	0.984215	0.514043
P62880	ENSMUST00000167225	0	0.564793	0.984215	0.514043
P62880	ENSMUST00000111027	0	0.564793	0.984215	0.514043
P62880	ENSMUST00000111020	0	0.564793	0.984215	0.514043
P62880	ENSMUST00000150063	0	0.564793	0.984215	0.514043
P62880	ENSMUST00000170293	0.188165	0.564793	0.984215	0.514043
P62880	ENSMUST00000142252	0	0.564793	0.984215	0.514043
P62880	ENSMUST00000125868	0	0.564793	0.984215	0.514043
P62880	ENSMUST00000144667	0	0.564793	0.984215	0.514043
P62880	ENSMUST00000145238	0.471392	0.564793	0.984215	0.514043
P62880	ENSMUST00000140139	0	0.564793	0.984215	0.514043
P62889	ENSMUST00000079735	0	0.365251	0.785252	12.3419
P62889	ENSMUST00000009039	0.200174	0.365251	0.785252	12.3419
P62889	ENSMUST00000135417	0.165037	0.365251	0.785252	12.3419
P62889	ENSMUST00000140527	0	0.365251	0.785252	12.3419
P62889	ENSMUST00000142643	0	0.365251	0.785252	12.3419
P62889	ENSMUST00000136653	0	0.365251	0.785252	12.3419
P62897	ENSMUST00000161401	0.0312736	0.0174623	0.825001	6.36735
P62897	ENSMUST00000077766	0.644031	0.0174623	0.825001	6.36735
P62900	ENSMUST00000086535	0	0.0654379	0.832385	9.26248
P62900	ENSMUST00000194746	0	0.0654379	0.832385	9.26248
P62900	ENSMUST00000178079	0.627585	0.0654379	0.832385	9.26248
P62900	ENSMUST00000179954	0	0.0654379	0.832385	9.26248
P62900	ENSMUST00000191855	0	0.0654379	0.832385	9.26248
P62908	ENSMUST00000032998	0	0.569369	0.862387	10.0287
P62908	ENSMUST00000107096	0.174704	0.569369	0.862387	10.0287
P62908	ENSMUST00000128725	0	0.569369	0.862387	10.0287
P62908	ENSMUST00000128174	0.754088	0.569369	0.862387	10.0287
P62915	ENSMUST00000029938	0.493858	0.725057	0.876397	8.96181
P62915	ENSMUST00000196311	0.399759	0.725057	0.876397	8.96181
P62960	ENSMUST00000079644	0.569999	0.359396	0.98073	5.99879
P62960	ENSMUST00000152733	0.585655	0.359396	0.98073	5.99879
P62960	ENSMUST00000139897	0	0.359396	0.98073	5.99879
P62960	ENSMUST00000127737	0	0.359396	0.98073	5.99879
P62960	ENSMUST00000142884	0	0.359396	0.98073	5.99879
P62960	ENSMUST00000144992	0	0.359396	0.98073	5.99879
P62960	ENSMUST00000145976	0	0.359396	0.98073	5.99879
P62962	ENSMUST00000018437	0	0.25693	nan	10.3439
P62962	ENSMUST00000178254	0	0.25693	nan	10.3439
P62962	ENSMUST00000177669	0	0.25693	nan	10.3439
P62962	ENSMUST00000108549	0	0.25693	nan	10.3439
P62983	ENSMUST00000143418	0	0.690232	0.804277	1.18327
P62983	ENSMUST00000147782	0	0.690232	0.804277	1.18327
P62983	ENSMUST00000102845	0.790804	0.690232	0.804277	1.18327
P62983	ENSMUST00000102844	0	0.690232	0.804277	1.18327
P62983	ENSMUST00000150739	0.17054	0.690232	0.804277	1.18327
P62996	ENSMUST00000161286	0	0.144204	0.86771	5.52354
P62996	ENSMUST00000023564	0.44371	0.144204	0.86771	5.52354
P62996	ENSMUST00000162413	0	0.144204	0.86771	5.52354
P62996	ENSMUST00000161774	0	0.144204	0.86771	5.52354
P62996	ENSMUST00000159946	0	0.144204	0.86771	5.52354
P62996	ENSMUST00000160579	0	0.144204	0.86771	5.52354
P63001	ENSMUST00000080537	0.608526	0.342587	0.853326	4.01536
P63001	ENSMUST00000100489	0	0.342587	0.853326	4.01536
P63001	ENSMUST00000145709	0	0.342587	0.853326	4.01536
P63011	ENSMUST00000034301	0	0.733035	0.930012	15.2807
P63011	ENSMUST00000110092	0.367389	0.733035	0.930012	15.2807
P63011	ENSMUST00000110090	0	0.733035	0.930012	15.2807
P63011	ENSMUST00000110093	0.634535	0.733035	0.930012	15.2807
P63011	ENSMUST00000130468	0	0.733035	0.930012	15.2807
P63017	ENSMUST00000015800	0	0.183998	0.97743	1.59062
P63017	ENSMUST00000117870	0	0.183998	0.97743	1.59062
P63017	ENSMUST00000149936	0	0.183998	0.97743	1.59062
P63017	ENSMUST00000140984	0	0.183998	0.97743	1.59062
P63017	ENSMUST00000138895	0.553371	0.183998	0.97743	1.59062
P63017	ENSMUST00000133964	0	0.183998	0.97743	1.59062
P63017	ENSMUST00000127699	0.264748	0.183998	0.97743	1.59062
P63024	ENSMUST00000030797	0	0.0164663	0.620813	2.82724
P63024	ENSMUST00000155446	0	0.0164663	0.620813	2.82724
P63024	ENSMUST00000125205	0.0368129	0.0164663	0.620813	2.82724
P63028	ENSMUST00000110894	0.633615	0.508677	0.990177	9.11214
P63028	ENSMUST00000142061	0	0.508677	0.990177	9.11214
P63028	ENSMUST00000150047	0	0.508677	0.990177	9.11214
P63028	ENSMUST00000128889	0	0.508677	0.990177	9.11214
P63028	ENSMUST00000154533	0	0.508677	0.990177	9.11214
P63028	ENSMUST00000151751	0.577714	0.508677	0.990177	9.11214
P63028	ENSMUST00000125146	0	0.508677	0.990177	9.11214
P63037	ENSMUST00000030118	0	0.375535	0.999188	0.135785
P63037	ENSMUST00000129204	0.771074	0.375535	0.999188	0.135785
P63037	ENSMUST00000137246	0	0.375535	0.999188	0.135785
P63037	ENSMUST00000126020	0	0.375535	0.999188	0.135785
P63037	ENSMUST00000149794	0	0.375535	0.999188	0.135785
P63037	ENSMUST00000148976	0	0.375535	0.999188	0.135785
P63037	ENSMUST00000125442	0.530401	0.375535	0.999188	0.135785
P63037	ENSMUST00000164233	0	0.375535	0.999188	0.135785
P63038	ENSMUST00000027123	0.921492	0.498113	0.976314	17.6908
P63038	ENSMUST00000127861	0	0.498113	0.976314	17.6908
P63038	ENSMUST00000144077	0.174913	0.498113	0.976314	17.6908
P63044	ENSMUST00000021273	0	0.427769	0.944392	9.87351
P63044	ENSMUST00000117780	0.419778	0.427769	0.944392	9.87351
P63044	ENSMUST00000149780	0	0.427769	0.944392	9.87351
P63044	ENSMUST00000149559	0.662256	0.427769	0.944392	9.87351
P63044	ENSMUST00000146847	0	0.427769	0.944392	9.87351
P63073	ENSMUST00000029803	0.113312	0.425418	0.9467	11.4884
P63073	ENSMUST00000200020	0	0.425418	0.9467	11.4884
P63073	ENSMUST00000196990	0.553827	0.425418	0.9467	11.4884
P63073	ENSMUST00000198252	0	0.425418	0.9467	11.4884
P63085	ENSMUST00000069107	0	0.309119	0.760397	3.72439
P63085	ENSMUST00000115731	0.489997	0.309119	0.760397	3.72439
P63094	ENSMUST00000109095	0	0.572271	0.939309	10.664
P63094	ENSMUST00000087877	0	0.572271	0.939309	10.664
P63094	ENSMUST00000154658	0	0.572271	0.939309	10.664
P63094	ENSMUST00000124935	0	0.572271	0.939309	10.664
P63094	ENSMUST00000156623	0	0.572271	0.939309	10.664
P63094	ENSMUST00000149016	0	0.572271	0.939309	10.664
P63094	ENSMUST00000133356	0	0.572271	0.939309	10.664
P63094	ENSMUST00000087871	0.0719038	0.572271	0.939309	10.664
P63094	ENSMUST00000148640	0	0.572271	0.939309	10.664
P63094	ENSMUST00000109085	0.523885	0.572271	0.939309	10.664
P63094	ENSMUST00000109084	0	0.572271	0.939309	10.664
P63094	ENSMUST00000109083	0	0.572271	0.939309	10.664
P63094	ENSMUST00000131125	0	0.572271	0.939309	10.664
P63094	ENSMUST00000129534	0	0.572271	0.939309	10.664
P63094	ENSMUST00000109087	0	0.572271	0.939309	10.664
P63101	ENSMUST00000110361	0	0.568027	0.904483	3.44312
P63101	ENSMUST00000022894	0	0.568027	0.904483	3.44312
P63101	ENSMUST00000110362	0.105917	0.568027	0.904483	3.44312
P63101	ENSMUST00000151635	0	0.568027	0.904483	3.44312
P63101	ENSMUST00000126184	0	0.568027	0.904483	3.44312
P63101	ENSMUST00000154879	0.42212	0.568027	0.904483	3.44312
P63154	ENSMUST00000001818	0	0.0932604	nan	0.882603
P63154	ENSMUST00000145425	0	0.0932604	nan	0.882603
P63154	ENSMUST00000147904	0	0.0932604	nan	0.882603
P63158	ENSMUST00000085546	0	0.17374	0.954555	12.3419
P63158	ENSMUST00000110505	0.684155	0.17374	0.954555	12.3419
P63158	ENSMUST00000093196	0	0.17374	0.954555	12.3419
P63158	ENSMUST00000202133	0	0.17374	0.954555	12.3419
P63158	ENSMUST00000155086	0	0.17374	0.954555	12.3419
P63158	ENSMUST00000139443	0	0.17374	0.954555	12.3419
P63158	ENSMUST00000138553	0	0.17374	0.954555	12.3419
P63158	ENSMUST00000133667	0	0.17374	0.954555	12.3419
P63158	ENSMUST00000123645	0	0.17374	0.954555	12.3419
P63166	ENSMUST00000091374	0	0.0754429	nan	1.29481
P63166	ENSMUST00000185265	0	0.0754429	nan	1.29481
P63166	ENSMUST00000123857	0	0.0754429	nan	1.29481
P63168	ENSMUST00000009157	0	0.923017	0.97012	0
P63168	ENSMUST00000202980	0	0.923017	0.97012	0
P63168	ENSMUST00000112090	0.74725	0.923017	0.97012	0
P63168	ENSMUST00000127552	0.14696	0.923017	0.97012	0
P63168	ENSMUST00000125959	0	0.923017	0.97012	0
P63242	ENSMUST00000108610	0	0.579219	0.978698	10.0287
P63242	ENSMUST00000108612	0	0.579219	0.978698	10.0287
P63242	ENSMUST00000108611	0	0.579219	0.978698	10.0287
P63242	ENSMUST00000108613	0	0.579219	0.978698	10.0287
P63242	ENSMUST00000043419	0	0.579219	0.978698	10.0287
P63242	ENSMUST00000070996	0	0.579219	0.978698	10.0287
P63242	ENSMUST00000108609	0.0904622	0.579219	0.978698	10.0287
P63242	ENSMUST00000108608	0	0.579219	0.978698	10.0287
P63242	ENSMUST00000108607	0	0.579219	0.978698	10.0287
P63242	ENSMUST00000153652	0	0.579219	0.978698	10.0287
P63242	ENSMUST00000152589	0	0.579219	0.978698	10.0287
P63242	ENSMUST00000164359	0.304588	0.579219	0.978698	10.0287
P63254	ENSMUST00000199089	0.0111674	0.835086	0.969393	1.34815
P63254	ENSMUST00000200553	0	0.835086	0.969393	1.34815
P63254	ENSMUST00000196932	0	0.835086	0.969393	1.34815
P63254	ENSMUST00000198909	0	0.835086	0.969393	1.34815
P63254	ENSMUST00000006523	0.801078	0.835086	0.969393	1.34815
P63276	ENSMUST00000080813	0	0.464578	nan	5.06769
P63276	ENSMUST00000134425	0	0.464578	nan	5.06769
P63276	ENSMUST00000156346	0	0.464578	nan	5.06769
P63276	ENSMUST00000138936	0	0.464578	nan	5.06769
P63276	ENSMUST00000130487	0	0.464578	nan	5.06769
P63280	ENSMUST00000049911	0	0.249666	nan	6.61952
P63280	ENSMUST00000173084	0	0.249666	nan	6.61952
P63280	ENSMUST00000173713	0	0.249666	nan	6.61952
P63280	ENSMUST00000174216	0	0.249666	nan	6.61952
P63280	ENSMUST00000172618	0	0.249666	nan	6.61952
P63280	ENSMUST00000174031	0	0.249666	nan	6.61952
P63280	ENSMUST00000174001	0	0.249666	nan	6.61952
P63280	ENSMUST00000172569	0	0.249666	nan	6.61952
P63280	ENSMUST00000173621	0	0.249666	nan	6.61952
P63280	ENSMUST00000172868	0	0.249666	nan	6.61952
P63280	ENSMUST00000172587	0	0.249666	nan	6.61952
P63280	ENSMUST00000173231	0	0.249666	nan	6.61952
P63280	ENSMUST00000172462	0	0.249666	nan	6.61952
P63325	ENSMUST00000114882	0	0.550115	0.946717	12.5165
P63325	ENSMUST00000114881	0.379715	0.550115	0.946717	12.5165
P63325	ENSMUST00000025052	0	0.550115	0.946717	12.5165
P63325	ENSMUST00000155071	0	0.550115	0.946717	12.5165
P63325	ENSMUST00000150763	0	0.550115	0.946717	12.5165
P63325	ENSMUST00000145226	0.292058	0.550115	0.946717	12.5165
P63325	ENSMUST00000152982	0	0.550115	0.946717	12.5165
P63325	ENSMUST00000178774	0	0.550115	0.946717	12.5165
P67778	ENSMUST00000125172	0.683012	0.165321	0.973383	7.6767
P67778	ENSMUST00000036374	0	0.165321	0.973383	7.6767
P67778	ENSMUST00000127031	0	0.165321	0.973383	7.6767
P67778	ENSMUST00000123071	0	0.165321	0.973383	7.6767
P67778	ENSMUST00000123001	0.369112	0.165321	0.973383	7.6767
P67871	ENSMUST00000173114	0	0.0605907	0.926063	15.4746
P67871	ENSMUST00000174779	0	0.0605907	0.926063	15.4746
P67871	ENSMUST00000025246	0	0.0605907	0.926063	15.4746
P67871	ENSMUST00000174024	0	0.0605907	0.926063	15.4746
P67871	ENSMUST00000173633	0	0.0605907	0.926063	15.4746
P67871	ENSMUST00000173189	0	0.0605907	0.926063	15.4746
P67871	ENSMUST00000172765	0.433928	0.0605907	0.926063	15.4746
P67871	ENSMUST00000174306	0.0884268	0.0605907	0.926063	15.4746
P67871	ENSMUST00000174855	0	0.0605907	0.926063	15.4746
P67984	ENSMUST00000142735	0	0.163938	0.835373	11.3235
P67984	ENSMUST00000103191	0	0.163938	0.835373	11.3235
P67984	ENSMUST00000139685	0	0.163938	0.835373	11.3235
P67984	ENSMUST00000126519	0.234856	0.163938	0.835373	11.3235
P67984	ENSMUST00000127659	0.211891	0.163938	0.835373	11.3235
P67984	ENSMUST00000150485	0	0.163938	0.835373	11.3235
P67984	ENSMUST00000156445	0	0.163938	0.835373	11.3235
P67984	ENSMUST00000188151	0	0.163938	0.835373	11.3235
P68040	ENSMUST00000142269	0	0.57844	0.992877	1.46939
P68040	ENSMUST00000139959	0.0637544	0.57844	0.992877	1.46939
P68040	ENSMUST00000020640	0	0.57844	0.992877	1.46939
P68040	ENSMUST00000136703	0.912605	0.57844	0.992877	1.46939
P68040	ENSMUST00000125166	0	0.57844	0.992877	1.46939
P68040	ENSMUST00000136849	0	0.57844	0.992877	1.46939
P68254	ENSMUST00000135088	0.0567004	0.137154	0.998848	11.4884
P68254	ENSMUST00000103002	0.922343	0.137154	0.998848	11.4884
P68254	ENSMUST00000155480	0	0.137154	0.998848	11.4884
P68254	ENSMUST00000140710	0	0.137154	0.998848	11.4884
P68254	ENSMUST00000146206	0	0.137154	0.998848	11.4884
P68254	ENSMUST00000049531	0	0.137154	0.998848	11.4884
P68254	ENSMUST00000124251	0	0.137154	0.998848	11.4884
P68254	ENSMUST00000144099	0	0.137154	0.998848	11.4884
P68368	ENSMUST00000186213	0	0.451971	0.920865	0
P68368	ENSMUST00000079464	0.802015	0.451971	0.920865	0
P68368	ENSMUST00000186971	0	0.451971	0.920865	0
P68368	ENSMUST00000187103	0	0.451971	0.920865	0
P68368	ENSMUST00000190717	0.00174469	0.451971	0.920865	0
P68372	ENSMUST00000043584	0.61884	0.173268	0.828426	0.514043
P68372	ENSMUST00000145607	0.947407	0.173268	0.828426	0.514043
P68510	ENSMUST00000019109	0.757184	0.90141	0.95981	3.44312
P68510	ENSMUST00000199651	0	0.90141	0.95981	3.44312
P68510	ENSMUST00000136667	0.554986	0.90141	0.95981	3.44312
P70168	ENSMUST00000001479	0.927828	0.437008	0.99065	18.1128
P70168	ENSMUST00000132633	0.286746	0.437008	0.99065	18.1128
P70168	ENSMUST00000153727	0	0.437008	0.99065	18.1128
P70245	ENSMUST00000033509	0	0.848819	nan	5.99879
P70245	ENSMUST00000140011	0	0.848819	nan	5.99879
P70245	ENSMUST00000149495	0	0.848819	nan	5.99879
P70279	ENSMUST00000047632	0	0.35123	nan	1.34815
P70279	ENSMUST00000142131	0	0.35123	nan	1.34815
P70279	ENSMUST00000127691	0	0.35123	nan	1.34815
P70296	ENSMUST00000036951	0.665899	0.299481	0.935656	11.8278
P70296	ENSMUST00000111973	0.302785	0.299481	0.935656	11.8278
P70296	ENSMUST00000142428	0	0.299481	0.935656	11.8278
P70296	ENSMUST00000139913	0	0.299481	0.935656	11.8278
P70318	ENSMUST00000106226	0	0.591766	0.875897	13.593
P70318	ENSMUST00000133444	0.126808	0.591766	0.875897	13.593
P70318	ENSMUST00000123666	0.0251105	0.591766	0.875897	13.593
P70318	ENSMUST00000033135	0	0.591766	0.875897	13.593
P70318	ENSMUST00000106228	0	0.591766	0.875897	13.593
P70318	ENSMUST00000141079	0	0.591766	0.875897	13.593
P70318	ENSMUST00000152328	0	0.591766	0.875897	13.593
P70318	ENSMUST00000136782	0.554849	0.591766	0.875897	13.593
P70318	ENSMUST00000133089	0	0.591766	0.875897	13.593
P70333	ENSMUST00000074950	0	0.385628	0.628563	6.24126
P70333	ENSMUST00000113202	0.279763	0.385628	0.628563	6.24126
P70333	ENSMUST00000059297	0	0.385628	0.628563	6.24126
P70349	ENSMUST00000020504	0.34051	0.515823	0.862475	10.0287
P70349	ENSMUST00000117710	0.263447	0.515823	0.862475	10.0287
P70460	ENSMUST00000032561	0.754275	0.317194	0.906498	16.4639
P70460	ENSMUST00000161488	0.0375108	0.317194	0.906498	16.4639
P70460	ENSMUST00000162717	0	0.317194	0.906498	16.4639
P70670	ENSMUST00000092048	0.859349	0.477271	0.991641	10.0287
P70670	ENSMUST00000073868	0.448799	0.477271	0.991641	10.0287
P80315	ENSMUST00000173867	0	0.10328	0.961961	10.9937
P80315	ENSMUST00000173853	0	0.10328	0.961961	10.9937
P80315	ENSMUST00000174244	0	0.10328	0.961961	10.9937
P80315	ENSMUST00000174746	0	0.10328	0.961961	10.9937
P80315	ENSMUST00000145912	0.123425	0.10328	0.961961	10.9937
P80315	ENSMUST00000174689	0.795517	0.10328	0.961961	10.9937
P80316	ENSMUST00000022842	0.694423	0.317533	0.89316	4.01536
P80316	ENSMUST00000160174	0	0.317533	0.89316	4.01536
P80316	ENSMUST00000159449	0.0818066	0.317533	0.89316	4.01536
P80316	ENSMUST00000161266	0	0.317533	0.89316	4.01536
P80316	ENSMUST00000159121	0	0.317533	0.89316	4.01536
P80318	ENSMUST00000001452	0.523467	0.805365	0.996807	10.5039
P80318	ENSMUST00000193666	0	0.805365	0.996807	10.5039
P80318	ENSMUST00000167000	0	0.805365	0.996807	10.5039
P80318	ENSMUST00000164783	0	0.805365	0.996807	10.5039
P80318	ENSMUST00000167718	0	0.805365	0.996807	10.5039
P80318	ENSMUST00000164166	0	0.805365	0.996807	10.5039
P80318	ENSMUST00000168062	0	0.805365	0.996807	10.5039
P80318	ENSMUST00000163735	0	0.805365	0.996807	10.5039
P80318	ENSMUST00000164122	0.355191	0.805365	0.996807	10.5039
P83917	ENSMUST00000018810	0	0.66895	0.640375	3.91837
P83917	ENSMUST00000134585	0	0.66895	0.640375	3.91837
P83917	ENSMUST00000093943	0	0.66895	0.640375	3.91837
P83917	ENSMUST00000141257	0	0.66895	0.640375	3.91837
P83917	ENSMUST00000079702	0.408375	0.66895	0.640375	3.91837
P83940	ENSMUST00000188641	0	0.0863933	0.99624	17.4872
P83940	ENSMUST00000115352	0.0689677	0.0863933	0.99624	17.4872
P83940	ENSMUST00000186948	0	0.0863933	0.99624	17.4872
P83940	ENSMUST00000187910	0	0.0863933	0.99624	17.4872
P83940	ENSMUST00000185771	0.917052	0.0863933	0.99624	17.4872
P83940	ENSMUST00000185393	0	0.0863933	0.99624	17.4872
P83940	ENSMUST00000186701	0	0.0863933	0.99624	17.4872
P83940	ENSMUST00000188987	0	0.0863933	0.99624	17.4872
P83940	ENSMUST00000186541	0	0.0863933	0.99624	17.4872
P83940	ENSMUST00000190986	0	0.0863933	0.99624	17.4872
P83940	ENSMUST00000191535	0	0.0863933	0.99624	17.4872
P84078	ENSMUST00000061242	0.367061	0.740257	0.978423	8.66599
P84078	ENSMUST00000163300	1.17371	0.740257	0.978423	8.66599
P84089	ENSMUST00000021559	0	0.102434	0.776577	15.8674
P84089	ENSMUST00000166931	0.646977	0.102434	0.776577	15.8674
P84096	ENSMUST00000098230	0	0.127539	0.909565	9.11214
P84096	ENSMUST00000106923	0.779965	0.127539	0.909565	9.11214
P84099	ENSMUST00000092425	0.800091	0.416117	0.964474	12.1722
P84099	ENSMUST00000017548	0	0.416117	0.964474	12.1722
P84099	ENSMUST00000134435	0.297923	0.416117	0.964474	12.1722
P84104	ENSMUST00000147265	0	0.0658683	0.81948	15.8674
P84104	ENSMUST00000037776	0	0.0658683	0.81948	15.8674
P84104	ENSMUST00000130216	0.58108	0.0658683	0.81948	15.8674
P84104	ENSMUST00000144551	0	0.0658683	0.81948	15.8674
P84104	ENSMUST00000150157	0	0.0658683	0.81948	15.8674
P84228	ENSMUST00000176059	0.280614	0.840067	0.905497	0.0872904
P84228	ENSMUST00000167403	0	0.840067	0.905497	0.0872904
P84228	ENSMUST00000075558	0.097656	0.840067	0.905497	0.0872904
P84228	ENSMUST00000091752	0	0.840067	0.905497	0.0872904
P84228	ENSMUST00000105105	0	0.840067	0.905497	0.0872904
P84228	ENSMUST00000091703	0	0.840067	0.905497	0.0872904
P84228	ENSMUST00000105107	0	0.840067	0.905497	0.0872904
P97311	ENSMUST00000027601	0.904983	0.325266	0.992698	16.4639
P97311	ENSMUST00000190495	0	0.325266	0.992698	16.4639
P97311	ENSMUST00000191454	0	0.325266	0.992698	16.4639
P97311	ENSMUST00000188755	0.131615	0.325266	0.992698	16.4639
P97370	ENSMUST00000034983	0.401949	0.707266	0.996712	18.3213
P97370	ENSMUST00000190045	0.593456	0.707266	0.996712	18.3213
P97370	ENSMUST00000187341	0	0.707266	0.996712	18.3213
P97371	ENSMUST00000174259	0	0.876347	0.911691	1.98828
P97371	ENSMUST00000172941	0	0.876347	0.911691	1.98828
P97371	ENSMUST00000173544	0.742091	0.876347	0.911691	1.98828
P97371	ENSMUST00000174791	0	0.876347	0.911691	1.98828
P97371	ENSMUST00000173388	0	0.876347	0.911691	1.98828
P97371	ENSMUST00000174148	0	0.876347	0.911691	1.98828
P97371	ENSMUST00000173113	0	0.876347	0.911691	1.98828
P97371	ENSMUST00000174419	0	0.876347	0.911691	1.98828
P97372	ENSMUST00000161807	0	0.380362	0.990191	16.2651
P97372	ENSMUST00000161573	0	0.380362	0.990191	16.2651
P97372	ENSMUST00000162700	0.596609	0.380362	0.990191	16.2651
P97372	ENSMUST00000161027	0	0.380362	0.990191	16.2651
P97372	ENSMUST00000159687	0	0.380362	0.990191	16.2651
P97372	ENSMUST00000159282	0	0.380362	0.990191	16.2651
P97372	ENSMUST00000162496	0	0.380362	0.990191	16.2651
P97372	ENSMUST00000159845	0.463653	0.380362	0.990191	16.2651
P97372	ENSMUST00000159297	0	0.380362	0.990191	16.2651
P97372	ENSMUST00000111378	0	0.380362	0.990191	16.2651
P97372	ENSMUST00000104958	0	0.380362	0.990191	16.2651
P97377	ENSMUST00000026416	0.0379156	0.191094	0.670829	6.75045
P97377	ENSMUST00000026415	0.373196	0.191094	0.670829	6.75045
P97450	ENSMUST00000023608	0	0.248207	0.905431	6.12002
P97450	ENSMUST00000114191	0.0472715	0.248207	0.905431	6.12002
P97450	ENSMUST00000148787	0	0.248207	0.905431	6.12002
P97450	ENSMUST00000127651	0	0.248207	0.905431	6.12002
P97450	ENSMUST00000140036	0	0.248207	0.905431	6.12002
P97450	ENSMUST00000146225	0.587853	0.248207	0.905431	6.12002
P97450	ENSMUST00000144799	0	0.248207	0.905431	6.12002
P97450	ENSMUST00000155956	0	0.248207	0.905431	6.12002
P97450	ENSMUST00000114193	0	0.248207	0.905431	6.12002
P97450	ENSMUST00000150502	0	0.248207	0.905431	6.12002
P97450	ENSMUST00000146103	0	0.248207	0.905431	6.12002
P97461	ENSMUST00000108539	0	0.505554	0.926605	9.26248
P97461	ENSMUST00000004554	0	0.505554	0.926605	9.26248
P97461	ENSMUST00000147435	0.333286	0.505554	0.926605	9.26248
P97461	ENSMUST00000139349	0	0.505554	0.926605	9.26248
P97461	ENSMUST00000131795	0	0.505554	0.926605	9.26248
P97461	ENSMUST00000137329	0.492222	0.505554	0.926605	9.26248
P97496	ENSMUST00000088716	0	0.480525	0.838251	7.95312
P97496	ENSMUST00000197480	0.284651	0.480525	0.838251	7.95312
P97496	ENSMUST00000200237	0	0.480525	0.838251	7.95312
P97496	ENSMUST00000197984	0	0.480525	0.838251	7.95312
P97496	ENSMUST00000198667	0	0.480525	0.838251	7.95312
P97496	ENSMUST00000200426	0	0.480525	0.838251	7.95312
P97807	ENSMUST00000027810	-1.51876	0.264869	0.974466	11.6581
P97807	ENSMUST00000130996	0	0.264869	0.974466	11.6581
P97807	ENSMUST00000133218	0.914566	0.264869	0.974466	11.6581
P97822	ENSMUST00000165307	0	0.0062757	0.933154	11.1586
P97822	ENSMUST00000015893	0	0.0062757	0.933154	11.1586
P97822	ENSMUST00000169426	0	0.0062757	0.933154	11.1586
P97822	ENSMUST00000171368	0.460144	0.0062757	0.933154	11.1586
P97822	ENSMUST00000171035	0.143755	0.0062757	0.933154	11.1586
P97822	ENSMUST00000167876	0	0.0062757	0.933154	11.1586
P97822	ENSMUST00000168471	0	0.0062757	0.933154	11.1586
P97823	ENSMUST00000134384	0	0.114806	0.99552	9.41281
P97823	ENSMUST00000027036	0	0.114806	0.99552	9.41281
P97823	ENSMUST00000150971	0	0.114806	0.99552	9.41281
P97823	ENSMUST00000119612	0.283449	0.114806	0.99552	9.41281
P97823	ENSMUST00000137887	0	0.114806	0.99552	9.41281
P97823	ENSMUST00000115529	0	0.114806	0.99552	9.41281
P97823	ENSMUST00000141278	0.841473	0.114806	0.99552	9.41281
P97855	ENSMUST00000018727	0.83497	0.44137	0.967378	11.9976
P97855	ENSMUST00000151790	0.0731801	0.44137	0.967378	11.9976
P99024	ENSMUST00000001566	0	0.466947	nan	5.99879
P99024	ENSMUST00000173253	0	0.466947	nan	5.99879
P99024	ENSMUST00000134978	0	0.466947	nan	5.99879
P99024	ENSMUST00000156050	0	0.466947	nan	5.99879
P99026	ENSMUST00000005923	0.413699	0.382018	0.898985	8.81633
P99026	ENSMUST00000134133	0	0.382018	0.898985	8.81633
P99026	ENSMUST00000133412	0	0.382018	0.898985	8.81633
P99026	ENSMUST00000136143	0	0.382018	0.898985	8.81633
P99026	ENSMUST00000200513	0.326324	0.382018	0.898985	8.81633
P99027	ENSMUST00000084434	0	0.691093	0.981888	15.4746
P99027	ENSMUST00000140099	0.354747	0.691093	0.981888	15.4746
P99027	ENSMUST00000137307	0	0.691093	0.981888	15.4746
P99027	ENSMUST00000106004	-1.19514	0.691093	0.981888	15.4746
P99027	ENSMUST00000106003	0	0.691093	0.981888	15.4746
P99027	ENSMUST00000134636	0	0.691093	0.981888	15.4746
P99029	ENSMUST00000145300	0.52306	0.447372	0.862828	7.95312
P99029	ENSMUST00000025904	-1.07544	0.447372	0.862828	7.95312
P99029	ENSMUST00000149261	0	0.447372	0.862828	7.95312
Q01320	ENSMUST00000068031	0	0.790232	0.982741	23.2823
Q01320	ENSMUST00000154332	0.0911638	0.790232	0.982741	23.2823
Q01320	ENSMUST00000139460	0	0.790232	0.982741	23.2823
Q01320	ENSMUST00000151997	0	0.790232	0.982741	23.2823
Q01320	ENSMUST00000144318	0	0.790232	0.982741	23.2823
Q01320	ENSMUST00000139730	0.597842	0.790232	0.982741	23.2823
Q01320	ENSMUST00000129777	0	0.790232	0.982741	23.2823
Q01768	ENSMUST00000021217	0.506709	0.724144	0.644481	8.81633
Q01768	ENSMUST00000072566	0.0639836	0.724144	0.644481	8.81633
Q01853	ENSMUST00000030164	0.683481	0.440936	0.978736	1.65367
Q01853	ENSMUST00000154541	0	0.440936	0.978736	1.65367
Q01853	ENSMUST00000154423	0	0.440936	0.978736	1.65367
Q01853	ENSMUST00000139843	0.546835	0.440936	0.978736	1.65367
Q02053	ENSMUST00000089217	0	0.6285	0.992973	24
Q02053	ENSMUST00000152235	0	0.6285	0.992973	24
Q02053	ENSMUST00000130694	0.158271	0.6285	0.992973	24
Q02053	ENSMUST00000001989	0	0.6285	0.992973	24
Q02053	ENSMUST00000137892	0.861705	0.6285	0.992973	24
Q02053	ENSMUST00000136915	0	0.6285	0.992973	24
[truncated: 3,064 more rows]
